# Supplementary material for: Pten haploinsufficiency causes desynchronized growth of brain areas involved in sensory processing
Source: iScience. 2022 Jan 19;25(2):103796. doi: 10.1016/j.isci.2022.103796 (PMC8844819; doi:10.1016/j.isci.2022.103796)
Supplement: Table S1. Growth index correlations for absolute and relative volume, related to Figure 1 — Significant results are in bold, trends are in italics. [file mmc2.xlsx]

## Sheet: Suppl. Table S1 Absolute Volume
Table S1. Growth index correlations for absolute and relative volume, related to Figure 1.
Absolute Volume		Pten+/+ mice
		Pons	Inferior Colliculus	Medulla	Pontine Nucleus	Cerebral Cortex: Occipital Lobe	Dentate Gyrus of Hippocampus	Pre-Para Subiculum	Mammillary Bodies	Superior Olivary Complex	Globus Pallidus	Superior Colliculus	Medial Septum	Hypothalamus	Midbrain	Bed Nucleus of Stria Terminalis	Periaqueductal Grey	Thalamus	Olfactory Tubercle	Cerebral Cortex: Entorhinal Cortex	Basal Forebrain	Hippocampus	Olfactory Bulbs	Amygdala	Fundus of Striatum	Cerebral Cortex: Parieto-Temporal Lobe	Lateral Septum	Striatum	Nucleus Accumbens	Cerebellar Cortex	Cerebral Cortex: Frontal Lobe	Middle Cerebellar Peduncle	Stria Terminalis	Posterior Commissure	Internal Capsule	Cerebral Peduncle	Optic Tract	Fornix	Fimbria	Fasciculus Retroflexus	Inferior Cerebellar Peduncle	Stria Medullaris	Anterior Commissure, Pars Anterior	Medial Lemniscus/ Medial Longitudinal Fasciculus	Arbor Vita of Cerebellum	Anterior Commissure, Pars Posterior	Mammillo-thalamic Tract	Corticospinal Tract/Pyramids	Corpus Callosum
Pten+/- mice	Pons		r=-0.02, p=0.958	r=0.68, p=0.029	r=0.57, p=0.084	r=-0.27, p=0.457	r=-0.24, p=0.500	r=-0.28, p=0.436	r=0.45, p=0.186	r=0.79, p=0.007	r=0.49, p=0.147	r=0.19, p=0.606	r=0.35, p=0.325	r=0.63, p=0.050	r=0.37, p=0.290	r=0.09, p=0.807	r<0.001, p=0.996	r=0.08, p=0.837	r=0.40, p=0.250	r=-0.05, p=0.897	r=0.51, p=0.128	r=-0.28, p=0.434	r<0.001, p=0.990	r=0.34, p=0.332	r=0.23, p=0.516	r=-0.20, p=0.574	r=-0.07, p=0.841	r=0.07, p=0.843	r=0.32, p=0.363	r=0.23, p=0.529	r=-0.16, p=0.663	r=0.66, p=0.037	r=0.27, p=0.443	r=0.16, p=0.651	r=0.36, p=0.308	r=0.67, p=0.034	r=0.37, p=0.291	r=-0.05, p=0.899	r=-0.19, p=0.600	r=0.14, p=0.691	r=0.83, p=0.003	r=-0.04, p=0.919	r=0.13, p=0.728	r=0.15, p=0.673	r=0.29, p=0.417	r=-0.13, p=0.714	r=-0.09, p=0.801	r=0.15, p=0.689	r=0.01, p=0.974
	Inferior Colliculus	r=0.66, p=0.052		r=-0.19, p=0.596	r=-0.21, p=0.551	r=0.82, p=0.004	r=0.80, p=0.005	r=0.74, p=0.015	r=0.58, p=0.077	r=-0.15, p=0.688	r=0.64, p=0.046	r=0.79, p=0.007	r=0.24, p=0.511	r=0.47, p=0.172	r=0.83, p=0.003	r=0.81, p=0.005	r=0.78, p=0.008	r=0.89, p=0.001	r=-0.16, p=0.662	r=0.68, p=0.029	r=0.23, p=0.523	r=0.87, p=0.001	r=0.35, p=0.320	r=0.62, p=0.056	r=0.41, p=0.245	r=0.82, p=0.004	r=0.65, p=0.042	r=0.39, p=0.268	r=0.60, p=0.068	r=0.69, p=0.029	r=0.68, p=0.030	r=0.30, p=0.397	r=0.36, p=0.307	r=0.44, p=0.200	r=0.42, p=0.230	r=0.52, p=0.127	r=0.34, p=0.343	r=0.82, p=0.004	r=0.77, p=0.009	r=0.74, p=0.014	r=-0.04, p=0.913	r=0.80, p=0.005	r=0.66, p=0.036	r=0.59, p=0.072	r=0.77, p=0.010	r=0.83, p=0.003	r=0.85, p=0.002	r=-0.06, p=0.873	r=0.85, p=0.002
	Medulla	r=0.84, p=0.005	r=0.71, p=0.033		r=0.61, p=0.063	r=-0.15, p=0.686	r=-0.11, p=0.762	r=-0.04, p=0.916	r=0.43, p=0.210	r=0.70, p=0.023	r=0.61, p=0.059	r=0.11, p=0.767	r=0.69, p=0.026	r=0.76, p=0.011	r=0.24, p=0.512	r=0.29, p=0.413	r=-0.20, p=0.588	r=0.05, p=0.899	r=0.80, p=0.006	r=0.31, p=0.384	r=0.85, p=0.002	r=-0.33, p=0.346	r=0.46, p=0.178	r=0.50, p=0.138	r=0.55, p=0.101	r=0.04, p=0.908	r=0.13, p=0.728	r=0.26, p=0.461	r=0.50, p=0.145	r=0.11, p=0.771	r=0.09, p=0.810	r=0.41, p=0.241	r=0.54, p=0.110	r=0.25, p=0.484	r=0.59, p=0.072	r=0.51, p=0.128	r=0.34, p=0.341	r=-0.01, p=0.974	r=-0.17, p=0.639	r=0.27, p=0.450	r=0.86, p=0.002	r=-0.13, p=0.718	r=0.38, p=0.283	r=0.30, p=0.398	r=0.26, p=0.461	r=-0.13, p=0.719	r=-0.01, p=0.985	r=0.48, p=0.160	r=-0.02, p=0.946
	Pontine Nucleus	r=0.61, p=0.081	r=0.10, p=0.806	r=0.59, p=0.096		r=-0.14, p=0.699	r=0.02, p=0.964	r=0.01, p=0.984	r=0.38, p=0.275	r=0.86, p=0.001	r=0.30, p=0.404	r=0.34, p=0.342	r=0.66, p=0.036	r=0.43, p=0.210	r=0.03, p=0.941	r=-0.02, p=0.952	r=-0.28, p=0.427	r=0.02, p=0.954	r=0.77, p=0.010	r=0.20, p=0.580	r=0.48, p=0.157	r=-0.05, p=0.900	r=0.29, p=0.415	r=0.16, p=0.666	r=0.02, p=0.950	r=-0.24, p=0.501	r=0.12, p=0.751	r=0.37, p=0.294	r=0.12, p=0.740	r=0.35, p=0.315	r=-0.52, p=0.121	r=0.78, p=0.008	r=0.58, p=0.077	r=0.46, p=0.181	r=0.49, p=0.147	r=0.46, p=0.183	r=0.62, p=0.057	r=0.04, p=0.905	r=0.08, p=0.833	r=-0.02, p=0.954	r=0.78, p=0.008	r=0.11, p=0.759	r=0.08, p=0.821	r=0.08, p=0.823	r=0.29, p=0.413	r=-0.44, p=0.205	r=-0.30, p=0.404	r=0.72, p=0.018	r=0.01, p=0.986
	Cerebral Cortex: Occipital Lobe	r=-0.58, p=0.100	r=-0.55, p=0.124	r=-0.30, p=0.425	r=-0.30, p=0.426		r=0.85, p=0.002	r=0.97, p<0.001	r=0.65, p=0.044	r=-0.17, p=0.641	r=0.56, p=0.089	r=0.64, p=0.045	r=0.28, p=0.440	r=0.43, p=0.221	r=0.60, p=0.067	r=0.82, p=0.003	r=0.51, p=0.130	r=0.85, p=0.002	r=-0.02, p=0.955	r=0.78, p=0.008	r=0.17, p=0.635	r=0.85, p=0.002	r=0.42, p=0.226	r=0.54, p=0.108	r=0.26, p=0.462	r=0.85, p=0.002	r=0.59, p=0.072	r=0.40, p=0.255	r=0.33, p=0.345	r=0.49, p=0.151	r=0.65, p=0.043	r=0.18, p=0.613	r=0.62, p=0.057	r=0.42, p=0.225	r=0.64, p=0.048	r=0.38, p=0.281	r=0.24, p=0.504	r=0.82, p=0.004	r=0.80, p=0.006	r=0.69, p=0.026	r=-0.08, p=0.824	r=0.64, p=0.044	r=0.66, p=0.039	r=0.52, p=0.123	r=0.65, p=0.044	r=0.57, p=0.083	r=0.78, p=0.008	r=0.06, p=0.871	r=0.79, p=0.007
	Dentate Gyrus of Hippocampus	r=0.47, p=0.198	r=0.66, p=0.054	r=0.48, p=0.190	r<0.001, p=0.991	r=-0.15, p=0.699		r=0.87, p=0.001	r=0.61, p=0.061	r=-0.07, p=0.842	r=0.57, p=0.087	r=0.82, p=0.003	r=0.38, p=0.281	r=0.43, p=0.220	r=0.63, p=0.051	r=0.80, p=0.005	r=0.69, p=0.026	r=0.82, p=0.003	r=0.02, p=0.953	r=0.79, p=0.007	r=0.31, p=0.388	r=0.92, p<0.001	r=0.53, p=0.118	r=0.40, p=0.246	r=0.25, p=0.479	r=0.76, p=0.010	r=0.88, p=0.001	r=0.57, p=0.083	r=0.47, p=0.169	r=0.72, p=0.020	r=0.51, p=0.129	r=0.31, p=0.380	r=0.53, p=0.116	r=0.68, p=0.030	r=0.51, p=0.131	r=0.29, p=0.422	r=0.37, p=0.294	r=0.87, p=0.001	r=0.84, p=0.003	r=0.73, p=0.015	r=-0.06, p=0.879	r=0.81, p=0.005	r=0.66, p=0.037	r=0.49, p=0.147	r=0.78, p=0.008	r=0.56, p=0.092	r=0.82, p=0.004	r=0.19, p=0.598	r=0.72, p=0.018
	Pre-Para Subiculum	r=-0.04, p=0.915	r=-0.12, p=0.759	r=0.11, p=0.773	r=-0.08, p=0.835	r=0.20, p=0.613	r=0.29, p=0.449		r=0.66, p=0.039	r=-0.11, p=0.762	r=0.60, p=0.066	r=0.65, p=0.043	r=0.45, p=0.194	r=0.46, p=0.181	r=0.52, p=0.125	r=0.82, p=0.004	r=0.39, p=0.264	r=0.78, p=0.007	r=0.15, p=0.674	r=0.87, p=0.001	r=0.28, p=0.430	r=0.83, p=0.003	r=0.60, p=0.066	r=0.53, p=0.117	r=0.31, p=0.385	r=0.83, p=0.003	r=0.65, p=0.044	r=0.55, p=0.099	r=0.37, p=0.286	r=0.56, p=0.090	r=0.57, p=0.084	r=0.26, p=0.470	r=0.70, p=0.025	r=0.45, p=0.192	r=0.71, p=0.020	r=0.37, p=0.299	r=0.31, p=0.382	r=0.77, p=0.009	r=0.76, p=0.011	r=0.62, p=0.055	r=0.03, p=0.939	r=0.61, p=0.062	r=0.73, p=0.016	r=0.52, p=0.125	r=0.67, p=0.035	r=0.48, p=0.165	r=0.69, p=0.026	r=0.23, p=0.514	r=0.72, p=0.018
	Mammillary Bodies	r=0.74, p=0.022	r=0.33, p=0.381	r=0.70, p=0.034	r=0.82, p=0.007	r=-0.44, p=0.240	r=0.41, p=0.274	r=0.15, p=0.698		r=0.47, p=0.175	r=0.85, p=0.002	r=0.67, p=0.036	r=0.51, p=0.128	r=0.83, p=0.003	r=0.61, p=0.060	r=0.74, p=0.013	r=0.42, p=0.226	r=0.68, p=0.030	r=0.30, p=0.397	r=0.66, p=0.037	r=0.59, p=0.074	r=0.49, p=0.154	r=0.42, p=0.227	r=0.57, p=0.085	r=0.39, p=0.261	r=0.46, p=0.184	r=0.59, p=0.071	r=0.56, p=0.095	r=0.45, p=0.191	r=0.60, p=0.069	r=0.39, p=0.262	r=0.72, p=0.019	r=0.78, p=0.007	r=0.62, p=0.058	r=0.86, p=0.002	r=0.65, p=0.044	r=0.35, p=0.319	r=0.62, p=0.056	r=0.47, p=0.166	r=0.65, p=0.042	r=0.55, p=0.100	r=0.45, p=0.191	r=0.62, p=0.054	r=0.37, p=0.295	r=0.79, p=0.007	r=0.22, p=0.539	r=0.56, p=0.092	r=0.16, p=0.664	r=0.48, p=0.157
	Superior Olivary Complex	r=0.26, p=0.492	r=0.20, p=0.614	r=0.29, p=0.454	r=0.36, p=0.337	r=-0.20, p=0.600	r=-0.50, p=0.171	r=-0.63, p=0.067	r=0.04, p=0.926		r=0.39, p=0.263	r=0.35, p=0.321	r=0.55, p=0.100	r=0.61, p=0.062	r=0.23, p=0.526	r=0.03, p=0.931	r=-0.15, p=0.688	r=0.16, p=0.667	r=0.70, p=0.024	r=0.09, p=0.809	r=0.58, p=0.079	r=-0.12, p=0.735	r=0.13, p=0.726	r=0.30, p=0.407	r=0.07, p=0.840	r=-0.20, p=0.58	r=0.11, p=0.753	r=0.30, p=0.404	r=0.22, p=0.551	r=0.31, p=0.378	r=-0.33, p=0.344	r=0.74, p=0.015	r=0.59, p=0.072	r=0.48, p=0.165	r=0.51, p=0.132	r=0.64, p=0.046	r=0.65, p=0.041	r=0.16, p=0.656	r=0.10, p=0.791	r=0.15, p=0.674	r=0.85, p=0.002	r=0.17, p=0.647	r=0.09, p=0.808	r=0.26, p=0.462	r=0.40, p=0.250	r=-0.27, p=0.444	r=-0.14, p=0.700	r=0.59, p=0.072	r=0.10, p=0.787
	Globus Pallidus	r=0.07, p=0.855	r=0.27, p=0.485	r=0.10, p=0.794	r=-0.59, p=0.097	r=0.15, p=0.696	r=0.47, p=0.202	r=0.12, p=0.752	r=-0.18, p=0.640	r=-0.39, p=0.297		r=0.68, p=0.031	r=0.73, p=0.016	r=0.95, p<0.001	r=0.79, p=0.007	r=0.88, p=0.001	r=0.43, p=0.213	r=0.70, p=0.023	r=0.48, p=0.165	r=0.81, p=0.005	r=0.83, p=0.003	r=0.44, p=0.206	r=0.68, p=0.029	r=0.84, p=0.002	r=0.74, p=0.014	r=0.67, p=0.034	r=0.62, p=0.055	r=0.58, p=0.082	r=0.83, p=0.003	r=0.65, p=0.043	r=0.60, p=0.065	r=0.58, p=0.076	r=0.71, p=0.021	r=0.51, p=0.133	r=0.83, p=0.003	r=0.77, p=0.009	r=0.47, p=0.169	r=0.60, p=0.065	r=0.43, p=0.210	r=0.75, p=0.013	r=0.64, p=0.046	r=0.48, p=0.162	r=0.85, p=0.002	r=0.64, p=0.045	r=0.81, p=0.004	r=0.50, p=0.143	r=0.64, p=0.046	r=0.30, p=0.406	r=0.60, p=0.067
	Superior Colliculus	r=0.56, p=0.115	r=0.80, p=0.010	r=0.71, p=0.031	r=0.35, p=0.355	r=-0.41, p=0.276	r=0.39, p=0.298	r=0.08, p=0.844	r=0.33, p=0.383	r=0.35, p=0.357	r=-0.24, p=0.539		r=0.56, p=0.090	r=0.62, p=0.057	r=0.77, p=0.009	r=0.70, p=0.025	r=0.68, p=0.032	r=0.86, p=0.001	r=0.27, p=0.449	r=0.73, p=0.017	r=0.50, p=0.137	r=0.84, p=0.003	r=0.46, p=0.180	r=0.61, p=0.062	r=0.37, p=0.294	r=0.62, p=0.055	r=0.82, p=0.004	r=0.60, p=0.068	r=0.65, p=0.041	r=0.85, p=0.002	r=0.34, p=0.330	r=0.64, p=0.044	r=0.62, p=0.056	r=0.84, p=0.003	r=0.55, p=0.101	r=0.63, p=0.051	r=0.70, p=0.024	r=0.88, p=0.001	r=0.87, p=0.001	r=0.75, p=0.013	r=0.28, p=0.437	r=0.94, p<0.001	r=0.59, p=0.073	r=0.63, p=0.053	r=0.91, p<0.001	r=0.59, p=0.072	r=0.69, p=0.027	r=0.42, p=0.229	r=0.81, p=0.005
	Medial Septum	r=0.71, p=0.030	r=0.62, p=0.072	r=0.74, p=0.022	r=0.59, p=0.095	r=-0.62, p=0.074	r=0.11, p=0.775	r=-0.25, p=0.516	r=0.48, p=0.192	r=0.47, p=0.199	r=-0.16, p=0.679	r=0.66, p=0.053		r=0.74, p=0.014	r=0.40, p=0.246	r=0.53, p=0.116	r=-0.06, p=0.868	r=0.39, p=0.262	r=0.89, p<0.001	r=0.77, p=0.009	r=0.85, p=0.002	r=0.29, p=0.416	r=0.87, p=0.001	r=0.68, p=0.030	r=0.62, p=0.058	r=0.44, p=0.206	r=0.49, p=0.149	r=0.71, p=0.021	r=0.71, p=0.023	r=0.62, p=0.053	r=0.17, p=0.643	r=0.61, p=0.063	r=0.76, p=0.011	r=0.47, p=0.169	r=0.76, p=0.012	r=0.65, p=0.041	r=0.72, p=0.018	r=0.38, p=0.275	r=0.35, p=0.327	r=0.36, p=0.303	r=0.75, p=0.012	r=0.38, p=0.283	r=0.72, p=0.020	r=0.61, p=0.063	r=0.63, p=0.052	r=0.18, p=0.611	r=0.18, p=0.613	r=0.83, p=0.003	r=0.42, p=0.230
	Hypothalamus	r=0.93, p<0.001	r=0.68, p=0.042	r=0.91, p=0.001	r=0.76, p=0.018	r=-0.58, p=0.104	r=0.42, p=0.255	r=-0.04, p=0.915	r=0.84, p=0.004	r=0.34, p=0.364	r=-0.13, p=0.747	r=0.69, p=0.039	r=0.80, p=0.009		r=0.73, p=0.015	r=0.76, p=0.010	r=0.31, p=0.384	r=0.64, p=0.046	r=0.60, p=0.067	r=0.68, p=0.029	r=0.89, p=0.001	r=0.28, p=0.429	r=0.59, p=0.070	r=0.81, p=0.004	r=0.66, p=0.039	r=0.53, p=0.114	r=0.54, p=0.107	r=0.54, p=0.111	r=0.76, p=0.011	r=0.56, p=0.090	r=0.48, p=0.159	r=0.62, p=0.057	r=0.77, p=0.009	r=0.54, p=0.111	r=0.85, p=0.002	r=0.82, p=0.003	r=0.55, p=0.100	r=0.56, p=0.092	r=0.37, p=0.289	r=0.71, p=0.022	r=0.77, p=0.009	r=0.41, p=0.236	r=0.75, p=0.012	r=0.65, p=0.040	r=0.78, p=0.008	r=0.36, p=0.308	r=0.53, p=0.113	r=0.39, p=0.264	r=0.53, p=0.118
	Midbrain	r=0.74, p=0.023	r=0.90, p=0.001	r=0.72, p=0.028	r=0.05, p=0.890	r=-0.61, p=0.079	r=0.56, p=0.119	r=-0.03, p=0.934	r=0.37, p=0.322	r=0.16, p=0.685	r=0.48, p=0.191	r=0.59, p=0.095	r=0.63, p=0.066	r=0.68, p=0.043		r=0.83, p=0.003	r=0.72, p=0.019	r=0.88, p=0.001	r=0.12, p=0.735	r=0.60, p=0.064	r=0.52, p=0.123	r=0.62, p=0.057	r=0.36, p=0.306	r=0.77, p=0.010	r=0.48, p=0.157	r=0.76, p=0.011	r=0.58, p=0.082	r=0.28, p=0.435	r=0.76, p=0.011	r=0.63, p=0.050	r=0.62, p=0.058	r=0.37, p=0.288	r=0.46, p=0.182	r=0.48, p=0.158	r=0.52, p=0.122	r=0.77, p=0.009	r=0.54, p=0.108	r=0.79, p=0.007	r=0.66, p=0.040	r=0.87, p=0.001	r=0.32, p=0.374	r=0.73, p=0.016	r=0.70, p=0.025	r=0.77, p=0.009	r=0.79, p=0.007	r=0.76, p=0.012	r=0.82, p=0.004	r=0.10, p=0.773	r=0.85, p=0.002
	Bed Nucleus of Stria Terminalis	r=0.13, p=0.733	r=0.44, p=0.237	r=0.14, p=0.728	r=-0.49, p=0.177	r=-0.21, p=0.579	r=0.51, p=0.157	r=0.25, p=0.511	r=0.06, p=0.876	r=-0.33, p=0.382	r=0.75, p=0.019	r=-0.01, p=0.971	r=-0.18, p=0.642	r=0.04, p=0.925	r=0.61, p=0.084		r=0.61, p=0.059	r=0.85, p=0.002	r=0.20, p=0.573	r=0.87, p=0.001	r=0.60, p=0.066	r=0.67, p=0.033	r=0.64, p=0.047	r=0.76, p=0.010	r=0.62, p=0.057	r=0.90, p<0.001	r=0.71, p=0.020	r=0.47, p=0.173	r=0.73, p=0.016	r=0.58, p=0.076	r=0.79, p=0.007	r=0.28, p=0.431	r=0.63, p=0.051	r=0.49, p=0.150	r=0.73, p=0.017	r=0.57, p=0.084	r=0.33, p=0.347	r=0.78, p=0.008	r=0.64, p=0.047	r=0.88, p=0.001	r=0.25, p=0.487	r=0.60, p=0.064	r=0.88, p=0.001	r=0.68, p=0.031	r=0.77, p=0.009	r=0.68, p=0.032	r=0.88, p=0.001	r=0.13, p=0.714	r=0.76, p=0.011
	Periaqueductal Grey	r=0.35, p=0.350	r=0.82, p=0.006	r=0.27, p=0.477	r=-0.40, p=0.284	r=-0.47, p=0.202	r=0.50, p=0.169	r=-0.13, p=0.730	r=-0.11, p=0.773	r=0.10, p=0.800	r=0.46, p=0.211	r=0.51, p=0.158	r=0.23, p=0.544	r=0.25, p=0.524	r=0.79, p=0.012	r=0.65, p=0.059		r=0.69, p=0.029	r=-0.39, p=0.266	r=0.36, p=0.300	r=0.16, p=0.651	r=0.64, p=0.048	r=0.02, p=0.956	r=0.32, p=0.369	r=0.29, p=0.416	r=0.52, p=0.120	r=0.69, p=0.027	r=0.11, p=0.752	r=0.48, p=0.156	r=0.45, p=0.191	r=0.57, p=0.086	r=0.14, p=0.696	r=0.05, p=0.902	r=0.59, p=0.071	r=0.06, p=0.876	r=0.18, p=0.616	r=0.06, p=0.863	r=0.68, p=0.029	r=0.60, p=0.067	r=0.78, p=0.008	r=-0.23, p=0.518	r=0.71, p=0.023	r=0.31, p=0.389	r=0.28, p=0.430	r=0.58, p=0.080	r=0.71, p=0.022	r=0.85, p=0.002	r=-0.31, p=0.382	r=0.56, p=0.094
	Thalamus	r=0.59, p=0.097	r=0.87, p=0.003	r=0.61, p=0.079	r<0.001, p=0.991	r=-0.40, p=0.286	r=0.84, p=0.005	r=0.09, p=0.816	r=0.45, p=0.219	r=-0.10, p=0.791	r=0.46, p=0.215	r=0.54, p=0.131	r=0.27, p=0.482	r=0.58, p=0.102	r=0.82, p=0.007	r=0.72, p=0.029	r=0.75, p=0.020		r=0.12, p=0.747	r=0.74, p=0.015	r=0.40, p=0.255	r=0.84, p=0.002	r=0.38, p=0.277	r=0.72, p=0.019	r=0.35, p=0.316	r=0.84, p=0.002	r=0.69, p=0.029	r=0.40, p=0.247	r=0.59, p=0.074	r=0.65, p=0.041	r=0.63, p=0.051	r=0.36, p=0.312	r=0.65, p=0.042	r=0.62, p=0.057	r=0.63, p=0.051	r=0.67, p=0.033	r=0.55, p=0.097	r=0.96, p<0.001	r=0.90, p<0.001	r=0.88, p=0.001	r=0.14, p=0.690	r=0.86, p=0.001	r=0.68, p=0.030	r=0.77, p=0.010	r=0.85, p=0.002	r=0.73, p=0.016	r=0.87, p=0.001	r=0.20, p=0.576	r=0.95, p<0.001
	Olfactory Tubercle	r=0.32, p=0.407	r=-0.08, p=0.832	r=0.32, p=0.394	r=0.78, p=0.013	r=-0.14, p=0.724	r=-0.45, p=0.230	r=-0.31, p=0.412	r=0.30, p=0.429	r=0.64, p=0.061	r=-0.73, p=0.027	r=0.32, p=0.400	r=0.60, p=0.087	r=0.44, p=0.234	r=-0.16, p=0.678	r=-0.83, p=0.005	r=-0.44, p=0.237	r=-0.42, p=0.259		r=0.48, p=0.164	r=0.76, p=0.011	r=-0.06, p=0.865	r=0.65, p=0.044	r=0.52, p=0.125	r=0.43, p=0.212	r=0.13, p=0.714	r=0.18, p=0.616	r=0.49, p=0.147	r=0.45, p=0.195	r=0.30, p=0.399	r=-0.08, p=0.816	r=0.48, p=0.160	r=0.70, p=0.024	r=0.32, p=0.361	r=0.64, p=0.047	r=0.55, p=0.102	r=0.66, p=0.036	r=0.13, p=0.726	r=0.12, p=0.747	r=0.13, p=0.730	r=0.79, p=0.006	r=0.11, p=0.772	r=0.41, p=0.235	r=0.46, p=0.178	r=0.34, p=0.336	r=-0.11, p=0.757	r=-0.13, p=0.711	r=0.90, p<0.001	r=0.17, p=0.642
	Cerebral Cortex: Entorhinal Cortex	r=0.14, p=0.724	r=-0.44, p=0.239	r=0.08, p=0.834	r=0.46, p=0.217	r=0.44, p=0.234	r=-0.03, p=0.936	r=0.34, p=0.378	r=0.23, p=0.556	r=-0.11, p=0.772	r=-0.34, p=0.367	r=-0.07, p=0.851	r=-0.15, p=0.699	r=0.07, p=0.849	r=-0.47, p=0.199	r=-0.58, p=0.100	r=-0.60, p=0.086	r=-0.38, p=0.320	r=0.43, p=0.243		r=0.66, p=0.039	r=0.70, p=0.024	r=0.84, p=0.002	r=0.77, p=0.009	r=0.68, p=0.030	r=0.84, p=0.002	r=0.74, p=0.015	r=0.68, p=0.031	r=0.73, p=0.016	r=0.66, p=0.039	r=0.62, p=0.055	r=0.39, p=0.268	r=0.75, p=0.013	r=0.56, p=0.093	r=0.77, p=0.009	r=0.52, p=0.124	r=0.47, p=0.168	r=0.71, p=0.021	r=0.68, p=0.031	r=0.69, p=0.028	r=0.31, p=0.391	r=0.63, p=0.053	r=0.86, p=0.001	r=0.65, p=0.041	r=0.76, p=0.012	r=0.57, p=0.085	r=0.65, p=0.040	r=0.48, p=0.162	r=0.70, p=0.023
	Basal Forebrain	r=0.71, p=0.030	r=0.34, p=0.377	r=0.68, p=0.046	r=0.64, p=0.065	r=-0.32, p=0.403	r=-0.10, p=0.808	r=-0.31, p=0.417	r=0.38, p=0.308	r=0.61, p=0.081	r=-0.17, p=0.670	r=0.44, p=0.232	r=0.84, p=0.004	r=0.70, p=0.037	r=0.41, p=0.274	r=-0.40, p=0.284	r=0.01, p=0.990	r<0.001, p=0.999	r=0.76, p=0.017	r=0.24, p=0.542		r=0.11, p=0.755	r=0.73, p=0.017	r=0.72, p=0.018	r=0.77, p=0.009	r=0.41, p=0.233	r=0.57, p=0.084	r=0.60, p=0.064	r=0.83, p=0.003	r=0.50, p=0.143	r=0.40, p=0.255	r=0.49, p=0.146	r=0.65, p=0.043	r=0.53, p=0.113	r=0.68, p=0.029	r=0.62, p=0.056	r=0.53, p=0.115	r=0.39, p=0.271	r=0.22, p=0.533	r=0.56, p=0.093	r=0.75, p=0.013	r=0.31, p=0.379	r=0.68, p=0.029	r=0.59, p=0.072	r=0.65, p=0.042	r=0.29, p=0.41	r=0.37, p=0.296	r=0.57, p=0.082	r=0.32, p=0.368
	Hippocampus	r=0.46, p=0.218	r=0.68, p=0.044	r=0.46, p=0.215	r=-0.17, p=0.671	r=-0.21, p=0.588	r=0.87, p=0.002	r=0.33, p=0.389	r=0.35, p=0.352	r=-0.34, p=0.372	r=0.58, p=0.104	r=0.36, p=0.343	r=-0.01, p=0.972	r=0.38, p=0.313	r=0.68, p=0.044	r=0.81, p=0.008	r=0.68, p=0.044	r=0.94, p<0.001	r=-0.62, p=0.074	r=-0.23, p=0.558	r=-0.20, p=0.597		r=0.41, p=0.238	r=0.40, p=0.247	r=0.14, p=0.693	r=0.75, p=0.013	r=0.73, p=0.016	r=0.53, p=0.114	r=0.40, p=0.257	r=0.75, p=0.012	r=0.43, p=0.214	r=0.32, p=0.367	r=0.45, p=0.191	r=0.56, p=0.092	r=0.41, p=0.243	r=0.36, p=0.313	r=0.47, p=0.176	r=0.87, p=0.001	r=0.91, p<0.001	r=0.60, p=0.066	r=-0.14, p=0.706	r=0.88, p=0.001	r=0.58, p=0.080	r=0.54, p=0.107	r=0.75, p=0.012	r=0.63, p=0.049	r=0.72, p=0.018	r=0.20, p=0.586	r=0.82, p=0.003
	Olfactory Bulbs	r=-0.01, p=0.978	r=0.08, p=0.843	r=0.22, p=0.567	r=-0.17, p=0.668	r=0.02, p=0.951	r=0.12, p=0.763	r=0.86, p=0.003	r=0.08, p=0.832	r=-0.29, p=0.453	r=0.16, p=0.671	r=0.24, p=0.541	r=-0.09, p=0.812	r=0.04, p=0.929	r=0.21, p=0.581	r=0.45, p=0.230	r=0.12, p=0.766	r=0.21, p=0.596	r=-0.32, p=0.408	r=-0.03, p=0.942	r=-0.23, p=0.555	r=0.36, p=0.344		r=0.57, p=0.083	r=0.62, p=0.054	r=0.62, p=0.054	r=0.60, p=0.068	r=0.80, p=0.006	r=0.71, p=0.023	r=0.64, p=0.047	r=0.40, p=0.251	r=0.33, p=0.355	r=0.58, p=0.076	r=0.29, p=0.422	r=0.66, p=0.039	r=0.41, p=0.237	r=0.50, p=0.143	r=0.39, p=0.264	r=0.32, p=0.373	r=0.34, p=0.334	r=0.47, p=0.173	r=0.33, p=0.347	r=0.87, p=0.001	r=0.60, p=0.069	r=0.60, p=0.069	r=0.32, p=0.365	r=0.33, p=0.348	r=0.63, p=0.050	r=0.39, p=0.263
	Amygdala	r=0.21, p=0.579	r=-0.01, p=0.975	r=0.24, p=0.542	r=-0.03, p=0.943	r=0.05, p=0.908	r=0.04, p=0.926	r=0.66, p=0.051	r=0.18, p=0.636	r=-0.04, p=0.922	r=0.13, p=0.731	r=0.12, p=0.761	r=-0.20, p=0.600	r=0.13, p=0.743	r=0.18, p=0.643	r=0.40, p=0.290	r=0.11, p=0.781	r=0.19, p=0.624	r=-0.21, p=0.595	r=0.24, p=0.526	r=-0.07, p=0.859	r=0.39, p=0.306	r=0.79, p=0.011		r=0.81, p=0.005	r=0.75, p=0.012	r=0.42, p=0.232	r=0.36, p=0.310	r=0.83, p=0.003	r=0.45, p=0.197	r=0.67, p=0.034	r=0.34, p=0.334	r=0.66, p=0.038	r=0.39, p=0.260	r=0.69, p=0.027	r=0.80, p=0.006	r=0.53, p=0.115	r=0.60, p=0.065	r=0.54, p=0.110	r=0.73, p=0.018	r=0.48, p=0.156	r=0.53, p=0.116	r=0.73, p=0.017	r=0.79, p=0.006	r=0.66, p=0.040	r=0.69, p=0.027	r=0.58, p=0.078	r=0.39, p=0.266	r=0.75, p=0.013
	Fundus of Striatum	r=0.03, p=0.929	r=-0.26, p=0.505	r=-0.22, p=0.574	r=-0.36, p=0.342	r=-0.01, p=0.971	r=-0.38, p=0.312	r=0.02, p=0.968	r=-0.38, p=0.312	r=0.10, p=0.799	r=0.37, p=0.329	r=-0.38, p=0.310	r=-0.11, p=0.773	r=-0.26, p=0.499	r=0.08, p=0.840	r=0.15, p=0.706	r=0.11, p=0.785	r=-0.30, p=0.438	r=-0.11, p=0.780	r=0.04, p=0.910	r=0.19, p=0.625	r=-0.16, p=0.686	r=0.12, p=0.762	r=0.40, p=0.292		r=0.56, p=0.096	r=0.43, p=0.210	r=0.36, p=0.311	r=0.87, p=0.001	r=0.28, p=0.426	r=0.69, p=0.027	r=0.18, p=0.620	r=0.35, p=0.322	r=0.31, p=0.387	r=0.43, p=0.214	r=0.41, p=0.238	r=0.16, p=0.665	r=0.27, p=0.448	r=0.19, p=0.606	r=0.55, p=0.101	r=0.36, p=0.309	r=0.25, p=0.484	r=0.62, p=0.058	r=0.46, p=0.184	r=0.43, p=0.209	r=0.60, p=0.067	r=0.44, p=0.199	r=0.23, p=0.529	r=0.34, p=0.337
	Cerebral Cortex: Parieto-Temporal Lobe	r=-0.49, p=0.176	r=-0.24, p=0.529	r=-0.24, p=0.541	r=-0.53, p=0.139	r=0.62, p=0.075	r=0.19, p=0.634	r=0.70, p=0.037	r=-0.29, p=0.457	r=-0.53, p=0.142	r=0.33, p=0.392	r=-0.19, p=0.630	r=-0.72, p=0.027	r=-0.49, p=0.183	r=-0.25, p=0.522	r=0.42, p=0.261	r=-0.03, p=0.935	r=0.08, p=0.837	r=-0.65, p=0.059	r=0.10, p=0.804	r=-0.71, p=0.031	r=0.35, p=0.350	r=0.65, p=0.056	r=0.54, p=0.135	r=-0.04, p=0.925		r=0.62, p=0.057	r=0.41, p=0.244	r=0.68, p=0.031	r=0.51, p=0.129	r=0.83, p=0.003	r=0.02, p=0.964	r=0.51, p=0.135	r=0.32, p=0.367	r=0.56, p=0.094	r=0.48, p=0.160	r=0.36, p=0.305	r=0.79, p=0.006	r=0.73, p=0.018	r=0.78, p=0.008	r=0.01, p=0.986	r=0.66, p=0.038	r=0.84, p=0.003	r=0.79, p=0.006	r=0.66, p=0.037	r=0.83, p=0.003	r=0.85, p=0.002	r=0.18, p=0.614	r=0.86, p=0.002
	Lateral Septum	r=0.39, p=0.299	r=0.78, p=0.013	r=0.34, p=0.369	r=-0.30, p=0.435	r=-0.57, p=0.110	r=0.61, p=0.081	r=-0.01, p=0.990	r=0.17, p=0.660	r=-0.13, p=0.736	r=0.60, p=0.090	r=0.33, p=0.384	r=0.25, p=0.521	r=0.33, p=0.382	r=0.85, p=0.004	r=0.86, p=0.003	r=0.86, p=0.003	r=0.86, p=0.003	r=-0.58, p=0.100	r=-0.73, p=0.027	r=-0.10, p=0.795	r=0.79, p=0.012	r=0.22, p=0.565	r=0.10, p=0.789	r=-0.01, p=0.978	r<0.001, p=0.995		r=0.73, p=0.017	r=0.65, p=0.043	r=0.76, p=0.011	r=0.51, p=0.135	r=0.38, p=0.278	r=0.49, p=0.155	r=0.81, p=0.005	r=0.45, p=0.192	r=0.27, p=0.453	r=0.41, p=0.241	r=0.79, p=0.006	r=0.70, p=0.025	r=0.71, p=0.020	r=0.10, p=0.778	r=0.77, p=0.009	r=0.64, p=0.046	r=0.49, p=0.148	r=0.84, p=0.002	r=0.54, p=0.105	r=0.76, p=0.011	r=0.30, p=0.398	r=0.54, p=0.105
	Striatum	r=0.17, p=0.654	r=0.59, p=0.092	r=0.32, p=0.405	r=-0.40, p=0.290	r=0.01, p=0.970	r=0.71, p=0.032	r=0.25, p=0.521	r=0.10, p=0.807	r=-0.26, p=0.499	r=0.67, p=0.049	r=0.25, p=0.509	r=-0.17, p=0.663	r=0.14, p=0.714	r=0.58, p=0.102	r=0.87, p=0.003	r=0.68, p=0.045	r=0.85, p=0.004	r=-0.74, p=0.024	r=-0.40, p=0.284	r=-0.36, p=0.343	r=0.92, p<0.001	r=0.38, p=0.307	r=0.34, p=0.364	r=-0.16, p=0.681	r=0.53, p=0.146	r=0.76, p=0.017		r=0.52, p=0.120	r=0.83, p=0.003	r=0.22, p=0.551	r=0.58, p=0.077	r=0.60, p=0.069	r=0.48, p=0.156	r=0.61, p=0.064	r=0.39, p=0.259	r=0.57, p=0.085	r=0.50, p=0.145	r=0.42, p=0.230	r=0.24, p=0.504	r=0.44, p=0.201	r=0.49, p=0.151	r=0.70, p=0.023	r=0.47, p=0.166	r=0.77, p=0.009	r=0.21, p=0.558	r=0.28, p=0.429	r=0.58, p=0.076	r=0.33, p=0.352
	Nucleus Accumbens	r=0.36, p=0.348	r=0.52, p=0.148	r=0.39, p=0.306	r=0.15, p=0.691	r=-0.70, p=0.036	r=-0.22, p=0.562	r=-0.32, p=0.399	r=0.15, p=0.703	r=0.63, p=0.070	r=-0.09, p=0.828	r=0.46, p=0.207	r=0.68, p=0.043	r=0.45, p=0.222	r=0.62, p=0.077	r=0.20, p=0.613	r=0.45, p=0.220	r=0.25, p=0.519	r=0.25, p=0.518	r=-0.65, p=0.057	r=0.44, p=0.238	r<0.001, p=0.993	r=0.14, p=0.727	r=0.03, p=0.929	r=0.11, p=0.784	r=-0.48, p=0.192	r=0.47, p=0.197	r=0.03, p=0.943		r=0.62, p=0.053	r=0.64, p=0.047	r=0.34, p=0.336	r=0.41, p=0.242	r=0.46, p=0.178	r=0.47, p=0.170	r=0.62, p=0.056	r=0.51, p=0.134	r=0.54, p=0.107	r=0.42, p=0.225	r=0.69, p=0.028	r=0.44, p=0.200	r=0.56, p=0.090	r=0.77, p=0.009	r=0.73, p=0.018	r=0.71, p=0.021	r=0.73, p=0.017	r=0.61, p=0.061	r=0.37, p=0.288	r=0.59, p=0.073
	Cerebellar Cortex	r=0.15, p=0.694	r=0.15, p=0.694	r=0.47, p=0.200	r=0.57, p=0.111	r=-0.10, p=0.794	r=-0.28, p=0.471	r=0.13, p=0.746	r=0.31, p=0.410	r=0.53, p=0.147	r=-0.63, p=0.067	r=0.62, p=0.075	r=0.50, p=0.174	r=0.44, p=0.238	r=0.03, p=0.941	r=-0.40, p=0.292	r=-0.20, p=0.603	r=-0.08, p=0.837	r=0.65, p=0.057	r=0.10, p=0.798	r=0.39, p=0.293	r=-0.25, p=0.509	r=0.33, p=0.380	r=0.17, p=0.664	r=-0.39, p=0.296	r=-0.10, p=0.792	r=-0.25, p=0.509	r=-0.23, p=0.554	r=0.46, p=0.214		r=0.21, p=0.569	r=0.71, p=0.022	r=0.51, p=0.134	r=0.57, p=0.084	r=0.53, p=0.118	r=0.60, p=0.065	r=0.73, p=0.017	r=0.68, p=0.029	r=0.62, p=0.054	r=0.44, p=0.202	r=0.41, p=0.244	r=0.76, p=0.010	r=0.71, p=0.021	r=0.59, p=0.073	r=0.90, p<0.001	r=0.43, p=0.214	r=0.48, p=0.163	r=0.46, p=0.182	r=0.62, p=0.057
	Cerebral Cortex: Frontal Lobe	r=-0.53, p=0.147	r=-0.42, p=0.255	r=-0.44, p=0.237	r=-0.63, p=0.068	r=0.53, p=0.138	r=-0.10, p=0.799	r=0.48, p=0.191	r=-0.40, p=0.289	r=-0.36, p=0.342	r=0.39, p=0.300	r=-0.48, p=0.188	r=-0.83, p=0.006	r=-0.62, p=0.075	r=-0.29, p=0.456	r=0.48, p=0.187	r=-0.04, p=0.928	r=-0.08, p=0.846	r=-0.68, p=0.045	r=0.01, p=0.989	r=-0.70, p=0.037	r=0.22, p=0.575	r=0.53, p=0.146	r=0.61, p=0.081	r=0.34, p=0.373	r=0.87, p=0.002	r<0.001, p=0.993	r=0.41, p=0.273	r=-0.36, p=0.336	r=-0.31, p=0.419		r=-0.20, p=0.572	r=0.26, p=0.477	r=0.19, p=0.599	r=0.36, p=0.313	r=0.26, p=0.473	r=-0.05, p=0.882	r=0.56, p=0.090	r=0.42, p=0.223	r=0.74, p=0.015	r=-0.12, p=0.745	r=0.38, p=0.272	r=0.65, p=0.041	r=0.55, p=0.096	r=0.46, p=0.176	r=0.82, p=0.003	r=0.83, p=0.003	r=-0.18, p=0.609	r=0.56, p=0.093
	Middle Cerebellar Peduncle	r=0.75, p=0.020	r=0.48, p=0.191	r=0.78, p=0.013	r=0.90, p=0.001	r=-0.42, p=0.257	r=0.29, p=0.443	r=-0.02, p=0.959	r=0.84, p=0.005	r=0.36, p=0.338	r=-0.47, p=0.197	r=0.70, p=0.038	r=0.69, p=0.042	r=0.91, p=0.001	r=0.35, p=0.355	r=-0.27, p=0.485	r=-0.02, p=0.961	r=0.37, p=0.331	r=0.63, p=0.071	r=0.29, p=0.453	r=0.61, p=0.084	r=0.17, p=0.663	r=-0.03, p=0.936	r=0.05, p=0.905	r=-0.50, p=0.175	r=-0.44, p=0.235	r=0.01, p=0.971	r=-0.06, p=0.872	r=0.27, p=0.474	r=0.62, p=0.074	r=-0.65, p=0.057		r=0.60, p=0.065	r=0.57, p=0.082	r=0.60, p=0.065	r=0.66, p=0.038	r=0.62, p=0.057	r=0.33, p=0.353	r=0.30, p=0.396	r=0.22, p=0.549	r=0.73, p=0.016	r=0.41, p=0.243	r=0.34, p=0.344	r=0.20, p=0.582	r=0.66, p=0.040	r=-0.07, p=0.839	r=0.06, p=0.880	r=0.45, p=0.192	r=0.27, p=0.445
	Stria Terminalis	r=0.45, p=0.222	r=0.69, p=0.040	r=0.64, p=0.062	r=-0.04, p=0.915	r=0.04, p=0.908	r=0.85, p=0.004	r=0.13, p=0.736	r=0.33, p=0.382	r=-0.23, p=0.553	r=0.66, p=0.053	r=0.37, p=0.331	r=0.21, p=0.583	r=0.44, p=0.235	r=0.66, p=0.054	r=0.56, p=0.114	r=0.49, p=0.178	r=0.83, p=0.006	r=-0.39, p=0.305	r=-0.16, p=0.677	r=0.08, p=0.839	r=0.80, p=0.009	r=0.12, p=0.752	r=0.04, p=0.920	r=-0.29, p=0.442	r=0.20, p=0.609	r=0.61, p=0.080	r=0.79, p=0.011	r=-0.05, p=0.907	r=-0.15, p=0.702	r=-0.04, p=0.914	r=0.24, p=0.542		r=0.60, p=0.069	r=0.95, p<0.001	r=0.70, p=0.026	r=0.64, p=0.048	r=0.64, p=0.047	r=0.59, p=0.073	r=0.54, p=0.104	r=0.62, p=0.058	r=0.47, p=0.172	r=0.62, p=0.056	r=0.59, p=0.072	r=0.70, p=0.025	r=0.14, p=0.703	r=0.37, p=0.289	r=0.64, p=0.046	r=0.58, p=0.082
	Posterior Commissure	r=0.43, p=0.243	r=0.84, p=0.005	r=0.63, p=0.071	r=0.14, p=0.724	r=-0.22, p=0.561	r=0.50, p=0.170	r=-0.03, p=0.945	r=0.19, p=0.623	r=0.32, p=0.400	r=-0.06, p=0.886	r=0.93, p<0.001	r=0.45, p=0.224	r=0.55, p=0.127	r=0.58, p=0.105	r=0.14, p=0.712	r=0.64, p=0.064	r=0.67, p=0.049	r=0.09, p=0.811	r=-0.18, p=0.65	r=0.25, p=0.521	r=0.51, p=0.161	r=0.15, p=0.705	r=0.07, p=0.861	r=-0.45, p=0.225	r=-0.02, p=0.958	r=0.43, p=0.253	r=0.50, p=0.174	r=0.34, p=0.365	r=0.45, p=0.223	r=-0.31, p=0.413	r=0.54, p=0.133	r=0.54, p=0.136		r=0.45, p=0.197	r=0.35, p=0.328	r=0.49, p=0.155	r=0.72, p=0.019	r=0.71, p=0.022	r=0.68, p=0.029	r=0.24, p=0.512	r=0.75, p=0.012	r=0.28, p=0.429	r=0.32, p=0.360	r=0.72, p=0.018	r=0.30, p=0.393	r=0.54, p=0.103	r=0.41, p=0.240	r=0.48, p=0.162
	Internal Capsule	r=0.20, p=0.608	r=0.61, p=0.081	r=0.33, p=0.392	r=-0.47, p=0.204	r=-0.01, p=0.984	r=0.73, p=0.026	r=0.15, p=0.702	r=0.01, p=0.988	r=-0.35, p=0.357	r=0.88, p=0.002	r=0.15, p=0.703	r=-0.01, p=0.983	r=0.12, p=0.766	r=0.67, p=0.049	r=0.84, p=0.005	r=0.67, p=0.046	r=0.78, p=0.013	r=-0.73, p=0.026	r=-0.48, p=0.193	r=-0.20, p=0.602	r=0.82, p=0.007	r=0.24, p=0.531	r=0.10, p=0.792	r=-0.03, p=0.945	r=0.34, p=0.364	r=0.80, p=0.009	r=0.90, p=0.001	r=0.05, p=0.902	r=-0.40, p=0.290	r=0.24, p=0.537	r=-0.18, p=0.634	r=0.87, p=0.002	r=0.36, p=0.345		r=0.73, p=0.016	r=0.54, p=0.109	r=0.56, p=0.089	r=0.46, p=0.186	r=0.54, p=0.106	r=0.68, p=0.03	r=0.35, p=0.318	r=0.75, p=0.012	r=0.58, p=0.079	r=0.70, p=0.024	r=0.16, p=0.665	r=0.41, p=0.242	r=0.50, p=0.142	r=0.54, p=0.110
	Cerebral Peduncle	r=0.94, p<0.001	r=0.78, p=0.013	r=0.95, p<0.001	r=0.58, p=0.099	r=-0.50, p=0.169	r=0.56, p=0.121	r=-0.05, p=0.889	r=0.75, p=0.019	r=0.27, p=0.485	r=0.15, p=0.701	r=0.65, p=0.057	r=0.77, p=0.014	r=0.96, p<0.001	r=0.81, p=0.008	r=0.21, p=0.594	r=0.39, p=0.304	r=0.70, p=0.036	r=0.27, p=0.488	r=-0.02, p=0.964	r=0.68, p=0.045	r=0.52, p=0.152	r=0.03, p=0.933	r=0.11, p=0.773	r=-0.18, p=0.648	r=-0.42, p=0.265	r=0.48, p=0.192	r=0.32, p=0.400	r=0.42, p=0.259	r=0.27, p=0.481	r=-0.55, p=0.128	r=0.78, p=0.014	r=0.64, p=0.062	r=0.57, p=0.107	r=0.36, p=0.336		r=0.78, p=0.008	r=0.55, p=0.098	r=0.46, p=0.181	r=0.52, p=0.120	r=0.75, p=0.013	r=0.50, p=0.137	r=0.63, p=0.052	r=0.76, p=0.011	r=0.72, p=0.020	r=0.38, p=0.274	r=0.36, p=0.311	r=0.46, p=0.181	r=0.70, p=0.025
	Optic Tract	r=0.72, p=0.028	r=0.51, p=0.157	r=0.80, p=0.009	r=0.85, p=0.004	r=-0.35, p=0.357	r=0.20, p=0.603	r=-0.16, p=0.680	r=0.67, p=0.048	r=0.50, p=0.170	r=-0.45, p=0.228	r=0.75, p=0.021	r=0.80, p=0.009	r=0.87, p=0.002	r=0.37, p=0.331	r=-0.39, p=0.293	r=0.01, p=0.983	r=0.27, p=0.477	r=0.74, p=0.022	r=0.26, p=0.498	r=0.76, p=0.016	r=0.03, p=0.936	r=-0.14, p=0.726	r=-0.09, p=0.814	r=-0.43, p=0.250	r=-0.54, p=0.129	r=-0.05, p=0.902	r=-0.15, p=0.696	r=0.34, p=0.370	r=0.66, p=0.052	r=-0.76, p=0.017	r=0.95, p<0.001	r=0.24, p=0.537	r=0.60, p=0.091	r=-0.19, p=0.623	r=0.77, p=0.014		r=0.58, p=0.077	r=0.59, p=0.075	r=0.33, p=0.349	r=0.60, p=0.065	r=0.66, p=0.039	r=0.50, p=0.142	r=0.76, p=0.011	r=0.70, p=0.026	r=0.26, p=0.476	r=0.19, p=0.592	r=0.81, p=0.004	r=0.64, p=0.045
	Fornix	r=0.82, p=0.006	r=0.85, p=0.004	r=0.79, p=0.011	r=0.31, p=0.423	r=-0.48, p=0.195	r=0.74, p=0.023	r=-0.13, p=0.730	r=0.63, p=0.066	r=0.10, p=0.794	r=0.40, p=0.292	r=0.52, p=0.152	r=0.55, p=0.123	r=0.80, p=0.010	r=0.86, p=0.003	r=0.49, p=0.183	r=0.59, p=0.093	r=0.89, p=0.001	r=-0.09, p=0.817	r=-0.23, p=0.543	r=0.39, p=0.298	r=0.75, p=0.021	r=-0.05, p=0.898	r=0.03, p=0.932	r=-0.21, p=0.579	r=-0.28, p=0.461	r=0.72, p=0.030	r=0.60, p=0.090	r=0.33, p=0.392	r=-0.04, p=0.924	r=-0.38, p=0.311	r=0.56, p=0.116	r=0.80, p=0.009	r=0.57, p=0.109	r=0.63, p=0.066	r=0.91, p=0.001	r=0.52, p=0.147		r=0.95, p<0.001	r=0.84, p=0.002	r=0.07, p=0.853	r=0.92, p<0.001	r=0.62, p=0.054	r=0.74, p=0.014	r=0.86, p=0.001	r=0.69, p=0.028	r=0.86, p=0.002	r=0.29, p=0.424	r=0.90, p<0.001
	Fimbria	r=0.64, p=0.064	r=0.84, p=0.004	r=0.69, p=0.040	r=0.03, p=0.948	r=-0.31, p=0.424	r=0.90, p=0.001	r=0.11, p=0.775	r=0.42, p=0.263	r=-0.23, p=0.559	r=0.59, p=0.091	r=0.50, p=0.174	r=0.42, p=0.267	r=0.59, p=0.094	r=0.83, p=0.005	r=0.58, p=0.100	r=0.65, p=0.059	r=0.90, p=0.001	r=-0.33, p=0.384	r=-0.25, p=0.515	r=0.19, p=0.615	r=0.83, p=0.005	r=0.12, p=0.768	r=0.02, p=0.964	r=-0.22, p=0.571	r=-0.03, p=0.946	r=0.77, p=0.016	r=0.72, p=0.030	r=0.14, p=0.723	r=-0.17, p=0.669	r=-0.24, p=0.532	r=0.34, p=0.377	r=0.92, p<0.001	r=0.58, p=0.105	r=0.83, p=0.006	r=0.76, p=0.017	r=0.32, p=0.396	r=0.90, p=0.001		r=0.72, p=0.019	r=-0.06, p=0.875	r=0.94, p<0.001	r=0.47, p=0.168	r=0.65, p=0.041	r=0.75, p=0.013	r=0.65, p=0.043	r=0.72, p=0.018	r=0.35, p=0.319	r=0.90, p<0.001
	Fasciculus Retroflexus	r=0.31, p=0.424	r=0.68, p=0.046	r=0.27, p=0.480	r=-0.44, p=0.240	r=-0.35, p=0.356	r=0.55, p=0.124	r=-0.04, p=0.917	r=0.04, p=0.915	r=-0.09, p=0.811	r=0.75, p=0.020	r=0.17, p=0.653	r=0.07, p=0.868	r=0.20, p=0.615	r=0.79, p=0.012	r=0.92, p<0.001	r=0.84, p=0.004	r=0.81, p=0.008	r=-0.68, p=0.043	r=-0.68, p=0.045	r=-0.16, p=0.688	r=0.80, p=0.009	r=0.21, p=0.596	r=0.20, p=0.606	r=0.14, p=0.721	r=0.14, p=0.718	r=0.95, p<0.001	r=0.85, p=0.004	r=0.37, p=0.334	r=-0.38, p=0.316	r=0.21, p=0.589	r=-0.15, p=0.700	r=0.65, p=0.059	r=0.35, p=0.357	r=0.88, p=0.002	r=0.39, p=0.301	r=-0.20, p=0.613	r=0.67, p=0.049	r=0.71, p=0.031		r=0.14, p=0.696	r=0.71, p=0.021	r=0.60, p=0.064	r=0.64, p=0.045	r=0.72, p=0.018	r=0.72, p=0.019	r=0.93, p<0.001	r=0.08, p=0.825	r=0.77, p=0.010
	Inferior Cerebellar Peduncle	r=0.70, p=0.036	r=0.43, p=0.253	r=0.86, p=0.003	r=0.68, p=0.043	r=-0.01, p=0.982	r=0.47, p=0.203	r=0.24, p=0.539	r=0.65, p=0.058	r=0.09, p=0.811	r=-0.08, p=0.838	r=0.61, p=0.083	r=0.59, p=0.094	r=0.77, p=0.016	r=0.36, p=0.348	r=-0.23, p=0.559	r=-0.06, p=0.868	r=0.34, p=0.375	r=0.47, p=0.197	r=0.51, p=0.164	r=0.65, p=0.060	r=0.25, p=0.513	r=0.10, p=0.790	r=0.12, p=0.759	r=-0.32, p=0.406	r=-0.17, p=0.667	r=-0.06, p=0.874	r=0.06, p=0.874	r=-0.04, p=0.916	r=0.44, p=0.231	r=-0.48, p=0.196	r=0.79, p=0.012	r=0.53, p=0.146	r=0.49, p=0.177	r=0.09, p=0.822	r=0.77, p=0.016	r=0.82, p=0.007	r=0.54, p=0.130	r=0.52, p=0.153	r=-0.14, p=0.729		r=0.02, p=0.955	r=0.44, p=0.208	r=0.37, p=0.294	r=0.44, p=0.204	r=-0.17, p=0.630	r=-0.10, p=0.778	r=0.57, p=0.083	r=0.11, p=0.760
	Stria Medullaris	r=0.77, p=0.016	r=0.87, p=0.002	r=0.75, p=0.019	r=0.30, p=0.431	r=-0.48, p=0.189	r=0.83, p=0.005	r=-0.07, p=0.858	r=0.61, p=0.080	r=-0.06, p=0.888	r=0.34, p=0.371	r=0.57, p=0.107	r=0.58, p=0.103	r=0.77, p=0.015	r=0.81, p=0.008	r=0.40, p=0.282	r=0.56, p=0.114	r=0.87, p=0.002	r=-0.09, p=0.821	r=-0.22, p=0.578	r=0.34, p=0.372	r=0.72, p=0.028	r=-0.07, p=0.853	r=-0.12, p=0.763	r=-0.36, p=0.337	r=-0.29, p=0.452	r=0.69, p=0.039	r=0.54, p=0.130	r=0.24, p=0.539	r=-0.04, p=0.927	r=-0.49, p=0.179	r=0.58, p=0.105	r=0.81, p=0.008	r=0.60, p=0.086	r=0.62, p=0.073	r=0.87, p=0.002	r=0.55, p=0.127	r=0.96, p<0.001	r=0.94, p<0.001	r=0.58, p=0.099	r=0.59, p=0.096		r=0.48, p=0.156	r=0.67, p=0.036	r=0.83, p=0.003	r=0.70, p=0.023	r=0.72, p=0.019	r=0.35, p=0.322	r=0.86, p=0.001
	Anterior Commissure, Pars Anterior	r=-0.01, p=0.976	r=0.13, p=0.742	r=0.05, p=0.890	r=-0.56, p=0.120	r=0.13, p=0.747	r=0.11, p=0.779	r=0.28, p=0.467	r=-0.18, p=0.634	r=-0.08, p=0.832	r=0.73, p=0.026	r=-0.17, p=0.660	r=-0.31, p=0.415	r=-0.16, p=0.686	r=0.39, p=0.302	r=0.81, p=0.008	r=0.43, p=0.244	r=0.36, p=0.342	r=-0.66, p=0.052	r=-0.34, p=0.365	r=-0.26, p=0.496	r=0.52, p=0.153	r=0.54, p=0.131	r=0.65, p=0.058	r=0.52, p=0.153	r=0.55, p=0.129	r=0.51, p=0.165	r=0.67, p=0.046	r=0.15, p=0.691	r=-0.28, p=0.458	r=0.73, p=0.024	r=-0.45, p=0.230	r=0.34, p=0.376	r=-0.02, p=0.955	r=0.63, p=0.072	r=0.01, p=0.971	r=-0.49, p=0.178	r=0.18, p=0.642	r=0.24, p=0.526	r=0.70, p=0.034	r=-0.26, p=0.499	r<0.001, p=0.995		r=0.77, p=0.010	r=0.77, p=0.009	r=0.56, p=0.089	r=0.64, p=0.047	r=0.37, p=0.296	r=0.65, p=0.042
	Medial Lemniscus/Medial Longitudinal Fasciculus	r=0.80, p=0.010	r=0.90, p=0.001	r=0.82, p=0.006	r=0.19, p=0.618	r=-0.47, p=0.205	r=0.62, p=0.075	r=-0.11, p=0.769	r=0.49, p=0.180	r=0.24, p=0.529	r=0.44, p=0.231	r=0.60, p=0.085	r=0.61, p=0.084	r=0.77, p=0.016	r=0.95, p<0.001	r=0.53, p=0.138	r=0.70, p=0.035	r=0.87, p=0.003	r=-0.08, p=0.833	r=-0.33, p=0.385	r=0.46, p=0.217	r=0.72, p=0.030	r=0.09, p=0.811	r=0.16, p=0.687	r=-0.06, p=0.875	r=-0.24, p=0.542	r=0.76, p=0.018	r=0.63, p=0.071	r=0.50, p=0.174	r=0.07, p=0.861	r=-0.31, p=0.425	r=0.48, p=0.186	r=0.77, p=0.015	r=0.65, p=0.058	r=0.67, p=0.050	r=0.90, p=0.001	r=0.50, p=0.173	r=0.95, p<0.001	r=0.87, p=0.002	r=0.73, p=0.024	r=0.50, p=0.167	r=0.88, p=0.002	r=0.34, p=0.371		r=0.72, p=0.018	r=0.69, p=0.028	r=0.60, p=0.065	r=0.53, p=0.119	r=0.84, p=0.002
	Arbor Vita of Cerebellum	r=0.52, p=0.152	r=0.72, p=0.029	r=0.79, p=0.012	r=0.27, p=0.489	r=-0.30, p=0.441	r=0.20, p=0.609	r=0.10, p=0.790	r=0.32, p=0.400	r=0.50, p=0.166	r=-0.02, p=0.969	r=0.84, p=0.005	r=0.61, p=0.078	r=0.66, p=0.055	r=0.68, p=0.045	r=0.22, p=0.575	r=0.48, p=0.191	r=0.54, p=0.136	r=0.23, p=0.559	r=-0.23, p=0.552	r=0.46, p=0.215	r=0.37, p=0.326	r=0.45, p=0.221	r=0.37, p=0.323	r=-0.16, p=0.674	r=-0.03, p=0.929	r=0.40, p=0.286	r=0.39, p=0.296	r=0.66, p=0.054	r=0.69, p=0.041	r=-0.20, p=0.602	r=0.56, p=0.120	r=0.41, p=0.268	r=0.80, p=0.010	r=0.28, p=0.469	r=0.66, p=0.051	r=0.61, p=0.080	r=0.52, p=0.147	r=0.45, p=0.228	r=0.35, p=0.361	r=0.51, p=0.157	r=0.46, p=0.218	r=0.24, p=0.526	r=0.70, p=0.035		r=0.56, p=0.089	r=0.70, p=0.023	r=0.41, p=0.243	r=0.75, p=0.013
	Anterior Commissure, Pars Posterior	r=-0.06, p=0.875	r=0.06, p=0.876	r=-0.03, p=0.946	r=-0.62, p=0.078	r=0.05, p=0.897	r=0.02, p=0.958	r=0.32, p=0.398	r=-0.28, p=0.473	r=-0.16, p=0.672	r=0.75, p=0.021	r=-0.24, p=0.538	r=-0.24, p=0.529	r=-0.23, p=0.55	r=0.38, p=0.316	r=0.76, p=0.017	r=0.39, p=0.293	r=0.23, p=0.560	r=-0.64, p=0.063	r=-0.39, p=0.304	r=-0.22, p=0.566	r=0.39, p=0.304	r=0.57, p=0.108	r=0.59, p=0.098	r=0.65, p=0.059	r=0.47, p=0.204	r=0.49, p=0.183	r=0.52, p=0.147	r=0.21, p=0.595	r=-0.32, p=0.395	r=0.68, p=0.046	r=-0.55, p=0.125	r=0.22, p=0.569	r=-0.16, p=0.679	r=0.57, p=0.108	r=-0.06, p=0.881	r=-0.57, p=0.110	r=0.07, p=0.856	r=0.19, p=0.628	r=0.65, p=0.059	r=-0.33, p=0.390	r=-0.08, p=0.844	r=0.95, p<0.001	r=0.25, p=0.519	r=0.16, p=0.681		r=0.80, p=0.005	r=-0.03, p=0.934	r=0.77, p=0.009
	Mammillothalamic Tract	r=0.26, p=0.494	r=0.52, p=0.154	r=0.28, p=0.473	r=-0.40, p=0.281	r=-0.14, p=0.720	r=0.66, p=0.055	r=0.21, p=0.587	r=0.15, p=0.697	r=-0.33, p=0.386	r=0.82, p=0.006	r=0.03, p=0.931	r=-0.12, p=0.755	r=0.15, p=0.701	r=0.66, p=0.053	r=0.97, p<0.001	r=0.65, p=0.059	r=0.80, p=0.009	r=-0.79, p=0.012	r=-0.46, p=0.209	r=-0.29, p=0.455	r=0.89, p=0.002	r=0.34, p=0.370	r=0.35, p=0.362	r=0.09, p=0.812	r=0.38, p=0.315	r=0.84, p=0.004	r=0.92, p=0.001	r=0.09, p=0.809	r=-0.43, p=0.242	r=0.40, p=0.288	r=-0.16, p=0.672	r=0.74, p=0.024	r=0.22, p=0.569	r=0.92, p=0.001	r=0.35, p=0.355	r=-0.27, p=0.481	r=0.63, p=0.067	r=0.72, p=0.027	r=0.93, p<0.001	r=-0.04, p=0.924	r=0.55, p=0.124	r=0.77, p=0.016	r=0.65, p=0.058	r=0.24, p=0.539	r=0.69, p=0.041		r=-0.10, p=0.777	r=0.76, p=0.011
	Corticospinal Tract/Pyramids	r=0.67, p=0.047	r=0.65, p=0.061	r=0.72, p=0.027	r=0.60, p=0.089	r=-0.53, p=0.140	r<0.001, p=0.999	r=-0.40, p=0.288	r=0.46, p=0.209	r=0.80, p=0.010	r=-0.32, p=0.398	r=0.75, p=0.020	r=0.82, p=0.007	r=0.80, p=0.010	r=0.57, p=0.109	r=-0.14, p=0.720	r=0.33, p=0.392	r=0.35, p=0.352	r=0.61, p=0.081	r=-0.16, p=0.676	r=0.74, p=0.023	r=0.06, p=0.877	r=-0.10, p=0.790	r=-0.01, p=0.983	r=-0.19, p=0.623	r=-0.60, p=0.089	r=0.22, p=0.571	r=-0.01, p=0.977	r=0.74, p=0.023	r=0.64, p=0.062	r=-0.63, p=0.066	r=0.76, p=0.018	r=0.16, p=0.682	r=0.65, p=0.057	r=-0.08, p=0.841	r=0.73, p=0.025	r=0.84, p=0.005	r=0.55, p=0.123	r=0.28, p=0.473	r=0.12, p=0.757	r=0.49, p=0.181	r=0.48, p=0.195	r=-0.17, p=0.662	r=0.64, p=0.064	r=0.78, p=0.012	r=-0.25, p=0.516	r=-0.09, p=0.815		r=0.30, p=0.392
	Corpus Callosum	r=0.37, p=0.323	r=0.59, p=0.092	r=0.39, p=0.293	r=-0.28, p=0.459	r=-0.26, p=0.496	r=0.77, p=0.015	r=0.32, p=0.401	r=0.26, p=0.500	r=-0.48, p=0.188	r=0.80, p=0.009	r=0.14, p=0.726	r=0.10, p=0.796	r=0.28, p=0.472	r=0.74, p=0.023	r=0.87, p=0.002	r=0.60, p=0.087	r=0.80, p=0.009	r=-0.69, p=0.041	r=-0.42, p=0.262	r=-0.15, p=0.704	r=0.85, p=0.003	r=0.36, p=0.338	r=0.21, p=0.580	r=0.02, p=0.960	r=0.25, p=0.521	r=0.85, p=0.003	r=0.80, p=0.010	r=0.10, p=0.790	r=-0.39, p=0.304	r=0.16, p=0.683	r=-0.05, p=0.903	r=0.79, p=0.012	r=0.22, p=0.561	r=0.91, p=0.001	r=0.47, p=0.199	r=-0.13, p=0.734	r=0.69, p=0.040	r=0.85, p=0.003	r=0.85, p=0.004	r=0.15, p=0.706	r=0.69, p=0.039	r=0.57, p=0.109	r=0.68, p=0.045	r=0.24, p=0.539	r=0.57, p=0.110	r=0.92, p<0.001	r=-0.08, p=0.834
	Lateral Olfactory Tract	r=0.30, p=0.434	r=-0.03, p=0.942	r=0.46, p=0.216	r=0.78, p=0.012	r=0.005, p=0.990	r=-0.19, p=0.630	r=-0.37, p=0.321	r=0.54, p=0.134	r=0.45, p=0.224	r=-0.36, p=0.341	r=0.09, p=0.816	r=0.53, p=0.139	r=0.50, p=0.173	r=-0.05, p=0.891	r=-0.51, p=0.160	r=-0.51, p=0.156	r=-0.16, p=0.686	r=0.72, p=0.028	r=0.22, p=0.577	r=0.60, p=0.087	r=-0.38, p=0.315	r=-0.38, p=0.306	r=-0.37, p=0.324	r=-0.38, p=0.309	r=-0.53, p=0.143	r=-0.36, p=0.340	r=-0.41, p=0.279	r=0.17, p=0.663	r=0.49, p=0.181	r=-0.60, p=0.091	r=0.60, p=0.086	r=0.04, p=0.910	r=-0.01, p=0.977	r=-0.33, p=0.388	r=0.42, p=0.264	r=0.67, p=0.048	r=0.20, p=0.604	r=-0.04, p=0.921	r=-0.41, p=0.271	r=0.52, p=0.151	r=0.18, p=0.637	r=-0.49, p=0.185	r=0.12, p=0.755	r=0.17, p=0.666	r=-0.53, p=0.143	r=-0.40, p=0.284	r=0.50, p=0.167	r=-0.31, p=0.409
	Lateral Ventricle	r=0.08, p=0.832	r=0.51, p=0.160	r=0.36, p=0.335	r=-0.44, p=0.239	r=0.23, p=0.552	r=0.55, p=0.121	r=0.18, p=0.644	r=-0.20, p=0.610	r=-0.27, p=0.486	r=0.77, p=0.015	r=0.24, p=0.525	r=0.15, p=0.708	r=0.04, p=0.918	r=0.52, p=0.148	r=0.47, p=0.197	r=0.48, p=0.186	r=0.49, p=0.182	r=-0.44, p=0.235	r=-0.30, p=0.438	r=0.03, p=0.945	r=0.50, p=0.170	r=0.23, p=0.545	r=-0.04, p=0.915	r=-0.01, p=0.980	r=0.30, p=0.429	r=0.50, p=0.175	r=0.62, p=0.073	r<0.001, p=0.992	r=-0.18, p=0.651	r=0.08, p=0.830	r=-0.20, p=0.613	r=0.79, p=0.011	r=0.39, p=0.299	r=0.84, p=0.005	r=0.29, p=0.448	r=-0.06, p=0.875	r=0.42, p=0.266	r=0.70, p=0.034	r=0.56, p=0.120	r=0.28, p=0.472	r=0.47, p=0.206	r=0.42, p=0.262	r=0.51, p=0.160	r=0.34, p=0.371	r=0.44, p=0.241	r=0.58, p=0.103	r=-0.05, p=0.895	r=0.68, p=0.046
	Third Ventricle	r=0.42, p=0.260	r=0.21, p=0.585	r=0.45, p=0.229	r=0.57, p=0.112	r=0.06, p=0.877	r=0.26, p=0.492	r=-0.29, p=0.451	r=0.31, p=0.410	r=0.13, p=0.730	r=-0.19, p=0.626	r=0.31, p=0.413	r=0.53, p=0.145	r=0.46, p=0.217	r=0.04, p=0.917	r=-0.59, p=0.097	r=-0.20, p=0.601	r=-0.01, p=0.988	r=0.60, p=0.089	r=0.45, p=0.224	r=0.63, p=0.068	r=-0.16, p=0.682	r=-0.55, p=0.127	r=-0.54, p=0.138	r=-0.35, p=0.363	r=-0.53, p=0.145	r=-0.29, p=0.446	r=-0.31, p=0.409	r=-0.20, p=0.605	r=0.14, p=0.715	r=-0.76, p=0.018	r=0.55, p=0.129	r=0.28, p=0.466	r=0.25, p=0.517	r=-0.13, p=0.740	r=0.46, p=0.213	r=0.69, p=0.041	r=0.31, p=0.418	r=0.28, p=0.459	r=-0.37, p=0.327	r=0.72, p=0.029	r=0.43, p=0.253	r=-0.68, p=0.045	r=0.19, p=0.621	r=0.03, p=0.935	r=-0.69, p=0.042	r=-0.38, p=0.313	r=0.33, p=0.384	r=-0.17, p=0.663
	Subependymale Zone/Rhinocele	r=0.69, p=0.040	r=0.34, p=0.369	r=0.41, p=0.271	r=0.65, p=0.056	r=-0.50, p=0.174	r=0.29, p=0.456	r=-0.26, p=0.496	r=0.73, p=0.027	r=0.32, p=0.406	r=-0.32, p=0.395	r=0.31, p=0.415	r=0.28, p=0.474	r=0.68, p=0.043	r=0.27, p=0.482	r=-0.02, p=0.969	r=0.14, p=0.728	r=0.42, p=0.254	r=0.29, p=0.444	r=0.20, p=0.603	r=0.30, p=0.426	r=0.32, p=0.407	r=-0.29, p=0.443	r=0.11, p=0.788	r=-0.24, p=0.540	r=-0.43, p=0.246	r=0.15, p=0.695	r=0.07, p=0.866	r=0.12, p=0.756	r=0.09, p=0.827	r=-0.37, p=0.324	r=0.71, p=0.030	r=0.11, p=0.777	r=0.28, p=0.458	r=-0.14, p=0.717	r=0.57, p=0.108	r=0.56, p=0.114	r=0.56, p=0.114	r=0.23, p=0.546	r=0.09, p=0.816	r=0.34, p=0.375	r=0.48, p=0.188	r=-0.22, p=0.567	r=0.42, p=0.259	r=0.17, p=0.654	r=-0.39, p=0.298	r=0.07, p=0.862	r=0.52, p=0.147	r<0.001, p=0.990
	Cerebral Aqueduct	r=0.50, p=0.170	r=0.78, p=0.012	r=0.42, p=0.260	r=-0.19, p=0.628	r=-0.20, p=0.610	r=0.64, p=0.063	r=-0.29, p=0.446	r=-0.03, p=0.941	r=0.11, p=0.784	r=0.49, p=0.184	r=0.49, p=0.184	r=0.31, p=0.412	r=0.35, p=0.353	r=0.68, p=0.044	r=0.34, p=0.377	r=0.80, p=0.010	r=0.68, p=0.044	r=-0.20, p=0.598	r=-0.22, p=0.576	r=0.28, p=0.472	r=0.60, p=0.090	r=-0.25, p=0.519	r=-0.14, p=0.717	r=0.02, p=0.956	r=-0.19, p=0.622	r=0.59, p=0.094	r=0.54, p=0.133	r=0.12, p=0.763	r=-0.30, p=0.430	r=-0.27, p=0.475	r=0.13, p=0.731	r=0.68, p=0.044	r=0.65, p=0.060	r=0.64, p=0.062	r=0.53, p=0.139	r=0.24, p=0.533	r=0.70, p=0.036	r=0.76, p=0.018	r=0.62, p=0.074	r=0.29, p=0.442	r=0.70, p=0.035	r=0.17, p=0.669	r=0.73, p=0.026	r=0.34, p=0.368	r=0.09, p=0.813	r=0.49, p=0.185	r=0.33, p=0.381	r=0.49, p=0.177
	Fourth Ventricle	r=0.37, p=0.333	r=0.58, p=0.100	r=0.48, p=0.192	r=-0.24, p=0.538	r=0.08, p=0.843	r=0.62, p=0.075	r=0.41, p=0.277	r=-0.08, p=0.844	r=-0.20, p=0.604	r=0.47, p=0.203	r=0.56, p=0.116	r=0.20, p=0.609	r=0.24, p=0.530	r=0.54, p=0.135	r=0.30, p=0.438	r=0.57, p=0.107	r=0.51, p=0.163	r=-0.23, p=0.548	r=0.11, p=0.785	r=0.19, p=0.624	r=0.58, p=0.103	r=0.38, p=0.312	r=0.31, p=0.416	r=0.12, p=0.764	r=0.28, p=0.463	r=0.37, p=0.326	r=0.52, p=0.153	r=-0.07, p=0.856	r=-0.04, p=0.916	r=0.04, p=0.928	r=0.08, p=0.838	r=0.63, p=0.069	r=0.60, p=0.085	r=0.59, p=0.098	r=0.40, p=0.285	r=0.17, p=0.667	r=0.41, p=0.274	r=0.66, p=0.053	r=0.39, p=0.300	r=0.50, p=0.175	r=0.46, p=0.211	r=0.30, p=0.435	r=0.52, p=0.155	r=0.47, p=0.203	r=0.29, p=0.444	r=0.41, p=0.278	r=0.09, p=0.816	r=0.51, p=0.162
Significant results are in bold, trends are in italics.
[truncated: 6 more columns]

## Sheet: Suppl. Table S1 Relative Volume
Table S1. Growth index correlations for absolute and relative volume, related to Figure 1.
Relative Volume		Pten+/+ mice
		Pons	Inferior Colliculus	Medulla	Pontine Nucleus	Cerebral Cortex: Occipital Lobe	Dentate Gyrus of Hippocampus	Pre-Para Subiculum	Mammillary Bodies	Superior Olivary Complex	Globus Pallidus	Superior Colliculus	Medial Septum	Hypothalamus	Midbrain	Bed Nucleus of Stria Terminalis	Periaqueductal Grey	Thalamus	Olfactory Tubercle	Cerebral Cortex: Entorhinal Cortex	Basal Forebrain	Hippocampus	Olfactory Bulbs	Amygdala	Fundus of Striatum	Cerebral Cortex: Parieto-Temporal Lobe	Lateral Septum	Striatum	Nucleus Accumbens	Cerebellar Cortex	Cerebral Cortex: Frontal Lobe	Middle Cerebellar Peduncle	Stria Terminalis	Posterior Commissure	Internal Capsule	Cerebral Peduncle	Optic Tract	Fornix	Fimbria	Fasciculus Retroflexus	Inferior Cerebellar Peduncle	Stria Medullaris	Anterior Commissure, Pars Anterior	Medial Lemniscus/ Medial Longitudinal Fasciculus	Arbor Vita of Cerebellum	Anterior Commissure, Pars Posterior	Mammillo-thalamic Tract	Corticospinal Tract/Pyramids	Corpus Callosum
Pten+/- mice	Pons		r=-0.42, p=0.225	r=0.74, p=0.010	r=0.55, p=0.096	r=-0.71, p=0.021	r=-0.73, p=0.016	r=-0.76, p=0.011	r=0.38, p=0.276	r=0.78, p=0.008	r=0.34, p=0.334	r<0.001, p=0.999	r=0.37, p=0.298	r=0.76, p=0.011	r=0.22, p=0.544	r=-0.31, p=0.385	r=-0.03, p=0.936	r=-0.36, p=0.306	r=0.43, p=0.219	r=-0.62, p=0.056	r=0.60, p=0.064	r=-0.66, p=0.037	r=-0.05, p=0.900	r=0.40, p=0.251	r=0.18, p=0.619	r=-0.41, p=0.241	r=-0.41, p=0.239	r=0.07, p=0.841	r=0.29, p=0.415	r=-0.02, p=0.963	r=-0.13, p=0.710	r=0.63, p=0.053	r=0.07, p=0.839	r=0.03, p=0.926	r=0.19, p=0.608	r=0.66, p=0.038	r=0.34, p=0.332	r=-0.43, p=0.215	r=-0.61, p=0.060	r=-0.05, p=0.881	r=0.81, p=0.004	r=-0.36, p=0.306	r=-0.05, p=0.894	r=0.03, p=0.928	r=0.08, p=0.827	r=-0.41, p=0.245	r=-0.44, p=0.198	r=0.18, p=0.624	r=-0.34, p=0.339
	Inferior Colliculus	r=0.47, p=0.197		r=-0.84, p<0.001	r=-0.63, p=0.050	r=0.63, p=0.049	r=0.53, p=0.114	r=0.41, p=0.244	r=0.03, p=0.927	r=-0.62, p=0.054	r=0.01, p=0.987	r=0.31, p=0.382	r=-0.81, p=0.004	r=-0.49, p=0.154	r=0.53, p=0.115	r=0.39, p=0.268	r=0.57, p=0.086	r=0.69, p=0.028	r=-0.90, p<0.001	r=0.10, p=0.780	r=-0.81, p=0.005	r=0.67, p=0.035	r=-0.66, p=0.039	r=-0.22, p=0.539	r=-0.20, p=0.573	r=0.14, p=0.692	r=0.11, p=0.764	r=-0.49, p=0.153	r=-0.19, p=0.601	r=0.20, p=0.575	r=0.14, p=0.697	r=-0.20, p=0.587	r=-0.41, p=0.242	r=-0.08, p=0.823	r=-0.35, p=0.322	r=-0.13, p=0.730	r=-0.44, p=0.207	r=0.42, p=0.224	r=0.51, p=0.132	r=0.28, p=0.427	r=-0.66, p=0.037	r=0.49, p=0.15	r=-0.25, p=0.479	r=-0.26, p=0.472	r=0.22, p=0.545	r=0.64, p=0.047	r=0.63, p=0.053	r=-0.78, p=0.007	r=0.55, p=0.099
	Medulla	r=0.74, p=0.024	r=0.47, p=0.199		r=0.60, p=0.069	r=-0.70, p=0.025	r=-0.71, p=0.022	r=-0.58, p=0.077	r=0.24, p=0.509	r=0.70, p=0.023	r=0.41, p=0.245	r=-0.33, p=0.344	r=0.71, p=0.020	r=0.83, p=0.003	r=-0.15, p=0.678	r=-0.13, p=0.723	r=-0.36, p=0.308	r=-0.61, p=0.059	r=0.78, p=0.007	r=-0.19, p=0.596	r=0.93, p<0.001	r=-0.92, p<0.001	r=0.43, p=0.220	r=0.51, p=0.136	r=0.47, p=0.171	r=-0.23, p=0.519	r=-0.27, p=0.443	r=0.19, p=0.608	r=0.43, p=0.219	r=-0.33, p=0.353	r=0.01, p=0.985	r=0.32, p=0.367	r=0.33, p=0.358	r=0.05, p=0.889	r=0.40, p=0.246	r=0.38, p=0.284	r=0.23, p=0.514	r=-0.59, p=0.073	r=-0.71, p=0.022	r=-0.02, p=0.962	r=0.83, p=0.003	r=-0.64, p=0.044	r=0.23, p=0.522	r=0.12, p=0.739	r=-0.21, p=0.556	r=-0.53, p=0.119	r=-0.48, p=0.156	r=0.47, p=0.172	r=-0.58, p=0.077
	Pontine Nucleus	r=0.64, p=0.062	r=-0.01, p=0.985	r=0.66, p=0.053		r=-0.46, p=0.185	r=-0.26, p=0.460	r=-0.27, p=0.443	r=0.35, p=0.324	r=0.86, p=0.001	r=0.20, p=0.578	r=0.36, p=0.314	r=0.78, p=0.008	r=0.50, p=0.139	r=-0.25, p=0.483	r=-0.48, p=0.160	r=-0.44, p=0.208	r=-0.34, p=0.341	r=0.78, p=0.008	r=-0.01, p=0.980	r=0.53, p=0.111	r=-0.32, p=0.370	r=0.26, p=0.460	r=0.06, p=0.864	r=-0.08, p=0.823	r=-0.70, p=0.025	r=-0.06, p=0.863	r=0.38, p=0.284	r=-0.01, p=0.974	r=0.30, p=0.393	r=-0.75, p=0.012	r=0.81, p=0.005	r=0.61, p=0.060	r=0.45, p=0.194	r=0.50, p=0.143	r=0.47, p=0.168	r=0.68, p=0.030	r=-0.24, p=0.502	r=-0.14, p=0.701	r=-0.29, p=0.419	r=0.79, p=0.007	r=-0.06, p=0.860	r=-0.18, p=0.621	r=-0.10, p=0.791	r=0.26, p=0.470	r=-0.79, p=0.006	r=-0.72, p=0.018	r=0.74, p=0.015	r=-0.30, p=0.405
	Cerebral Cortex: Occipital Lobe	r=-0.58, p=0.102	r=-0.70, p=0.037	r=-0.49, p=0.178	r=-0.24, p=0.538		r=0.71, p=0.021	r=0.93, p<0.001	r=0.22, p=0.541	r=-0.59, p=0.073	r=-0.02, p=0.959	r=0.04, p=0.923	r=-0.57, p=0.085	r=-0.44, p=0.206	r=0.05, p=0.887	r=0.58, p=0.081	r=0.09, p=0.803	r=0.69, p=0.027	r=-0.57, p=0.082	r=0.53, p=0.118	r=-0.76, p=0.011	r=0.65, p=0.041	r=-0.37, p=0.298	r=-0.29, p=0.425	r=-0.35, p=0.315	r=0.28, p=0.435	r=0.10, p=0.784	r=-0.35, p=0.321	r=-0.65, p=0.044	r=-0.10, p=0.780	r=0.09, p=0.796	r=-0.33, p=0.359	r=0.23, p=0.525	r=-0.04, p=0.910	r=0.24, p=0.512	r=-0.29, p=0.420	r=-0.48, p=0.161	r=0.51, p=0.133	r=0.62, p=0.055	r=0.24, p=0.502	r=-0.63, p=0.052	r=0.23, p=0.523	r=-0.08, p=0.827	r=-0.27, p=0.455	r=0.03, p=0.940	r=0.20, p=0.582	r=0.52, p=0.121	r=-0.49, p=0.149	r=0.47, p=0.172
	Dentate Gyrus of Hippocampus	r=0.24, p=0.530	r=0.45, p=0.228	r=0.12, p=0.761	r=-0.11, p=0.786	r=-0.17, p=0.655		r=0.73, p=0.017	r=0.09, p=0.810	r=-0.51, p=0.136	r=-0.16, p=0.659	r=0.44, p=0.203	r=-0.47, p=0.166	r=-0.57, p=0.083	r<0.001, p=0.995	r=0.39, p=0.262	r=0.38, p=0.274	r=0.51, p=0.128	r=-0.58, p=0.082	r=0.45, p=0.191	r=-0.62, p=0.055	r=0.79, p=0.007	r=-0.24, p=0.500	r=-0.74, p=0.014	r=-0.46, p=0.180	r=-0.01, p=0.973	r=0.68, p=0.031	r=-0.09, p=0.809	r=-0.47, p=0.168	r=0.31, p=0.389	r=-0.18, p=0.614	r=-0.17, p=0.635	r=-0.01, p=0.977	r=0.38, p=0.276	r=-0.11, p=0.769	r=-0.60, p=0.069	r=-0.33, p=0.344	r=0.59, p=0.071	r=0.67, p=0.035	r=0.27, p=0.457	r=-0.67, p=0.034	r=0.53, p=0.118	r=-0.23, p=0.521	r=-0.48, p=0.164	r=0.31, p=0.390	r=0.10, p=0.784	r=0.56, p=0.090	r=-0.35, p=0.327	r=0.22, p=0.546
	Pre-Para Subiculum	r=-0.37, p=0.325	r=-0.73, p=0.026	r=-0.58, p=0.102	r=-0.13, p=0.748	r=0.43, p=0.243	r=-0.06, p=0.888		r=0.20, p=0.572	r=-0.54, p=0.105	r=-0.03, p=0.933	r=-0.03, p=0.933	r=-0.30, p=0.404	r=-0.44, p=0.201	r=-0.24, p=0.506	r=0.50, p=0.145	r=-0.14, p=0.709	r=0.44, p=0.204	r=-0.35, p=0.318	r=0.69, p=0.027	r=-0.63, p=0.053	r=0.61, p=0.064	r=-0.04, p=0.902	r=-0.38, p=0.285	r=-0.33, p=0.353	r=0.22, p=0.550	r=0.16, p=0.651	r=-0.10, p=0.791	r=-0.66, p=0.039	r=-0.02, p=0.959	r=-0.04, p=0.912	r=-0.25, p=0.490	r=0.35, p=0.319	r=-0.03, p=0.927	r=0.36, p=0.307	r=-0.39, p=0.268	r=-0.41, p=0.243	r=0.33, p=0.347	r=0.52, p=0.126	r=0.02, p=0.956	r=-0.51, p=0.128	r=0.10, p=0.791	r=0.08, p=0.820	r=-0.34, p=0.332	r=-0.02, p=0.952	r=-0.04, p=0.918	r=0.30, p=0.406	r=-0.26, p=0.476	r=0.26, p=0.476
	Mammillary Bodies	r=0.67, p=0.047	r=0.10, p=0.794	r=0.64, p=0.063	r=0.83, p=0.005	r=-0.47, p=0.206	r=0.24, p=0.537	r=-0.15, p=0.707		r=0.40, p=0.249	r=0.61, p=0.062	r=0.14, p=0.707	r=-0.02, p=0.947	r=0.60, p=0.067	r=0.04, p=0.903	r=0.29, p=0.422	r=0.03, p=0.930	r=0.14, p=0.696	r=-0.01, p=0.968	r=0.06, p=0.861	r=0.13, p=0.715	r=-0.15, p=0.688	r=-0.27, p=0.442	r=-0.08, p=0.824	r=-0.09, p=0.815	r=-0.55, p=0.103	r=0.06, p=0.863	r=0.08, p=0.832	r=-0.34, p=0.341	r=0.08, p=0.830	r=-0.19, p=0.592	r=0.61, p=0.062	r=0.54, p=0.111	r=0.32, p=0.367	r=0.67, p=0.033	r=0.27, p=0.447	r=-0.22, p=0.534	r=-0.02, p=0.952	r=-0.11, p=0.758	r=0.16, p=0.658	r=0.40, p=0.256	r=-0.23, p=0.514	r=-0.12, p=0.739	r=-0.61, p=0.064	r=0.45, p=0.194	r=-0.53, p=0.112	r<0.001, p=0.994	r=-0.27, p=0.458	r=-0.33, p=0.348
	Superior Olivary Complex	r=0.28, p=0.464	r=0.18, p=0.640	r=0.29, p=0.455	r=0.36, p=0.335	r=-0.09, p=0.809	r=-0.65, p=0.058	r=-0.56, p=0.116	r=-0.01, p=0.979		r=0.24, p=0.497	r=0.27, p=0.443	r=0.58, p=0.077	r=0.72, p=0.020	r=-0.01, p=0.979	r=-0.50, p=0.141	r=-0.29, p=0.413	r=-0.21, p=0.552	r=0.70, p=0.024	r=-0.35, p=0.317	r=0.63, p=0.052	r=-0.52, p=0.125	r=-0.01, p=0.988	r=0.24, p=0.507	r=-0.05, p=0.889	r=-0.67, p=0.032	r=-0.16, p=0.658	r=0.25, p=0.493	r=0.07, p=0.848	r=0.14, p=0.707	r=-0.53, p=0.115	r=0.74, p=0.015	r=0.54, p=0.106	r=0.41, p=0.233	r=0.44, p=0.209	r=0.66, p=0.037	r=0.68, p=0.031	r=-0.12, p=0.731	r=-0.21, p=0.554	r=-0.09, p=0.813	r=0.85, p=0.002	r=-0.08, p=0.837	r=-0.28, p=0.438	r=0.13, p=0.720	r=0.35, p=0.322	r=-0.64, p=0.047	r=-0.57, p=0.086	r=0.58, p=0.076	r=-0.24, p=0.505
	Globus Pallidus	r=-0.13, p=0.748	r=0.02, p=0.967	r=-0.29, p=0.455	r=-0.64, p=0.064	r=0.26, p=0.504	r=0.33, p=0.379	r=0.07, p=0.855	r=-0.38, p=0.307	r=-0.37, p=0.321		r=-0.15, p=0.677	r=0.21, p=0.551	r=0.75, p=0.012	r=0.34, p=0.341	r=0.50, p=0.137	r=-0.14, p=0.694	r=-0.03, p=0.935	r=0.14, p=0.697	r=0.34, p=0.333	r=0.43, p=0.214	r=-0.55, p=0.101	r=0.01, p=0.976	r=0.32, p=0.371	r=0.47, p=0.173	r=-0.47, p=0.173	r=-0.07, p=0.846	r=-0.17, p=0.644	r=0.38, p=0.280	r=0.01, p=0.969	r=-0.08, p=0.826	r=0.32, p=0.369	r=0.32, p=0.373	r=0.01, p=0.982	r=0.57, p=0.087	r=0.43, p=0.219	r=-0.22, p=0.537	r=-0.44, p=0.198	r=-0.34, p=0.329	r=0.21, p=0.558	r=0.51, p=0.130	r=-0.44, p=0.209	r=0.28, p=0.440	r=-0.25, p=0.486	r=0.24, p=0.496	r=-0.16, p=0.654	r=0.01, p=0.970	r=-0.23, p=0.517	r=-0.33, p=0.352
	Superior Colliculus	r=0.33, p=0.388	r=0.66, p=0.051	r=0.51, p=0.165	r=0.31, p=0.412	r=-0.53, p=0.139	r=0.04, p=0.921	r=-0.47, p=0.199	r=0.11, p=0.788	r=0.36, p=0.341	r=-0.65, p=0.060		r=-0.12, p=0.733	r=-0.20, p=0.577	r=0.23, p=0.531	r=-0.33, p=0.344	r=0.43, p=0.213	r=0.42, p=0.229	r=-0.15, p=0.669	r=-0.06, p=0.878	r=-0.25, p=0.492	r=0.52, p=0.122	r=-0.51, p=0.131	r=-0.34, p=0.340	r=-0.36, p=0.302	r=-0.57, p=0.082	r=0.46, p=0.177	r=-0.04, p=0.907	r=-0.14, p=0.697	r=0.55, p=0.099	r=-0.61, p=0.062	r=0.50, p=0.137	r=0.05, p=0.884	r=0.78, p=0.007	r=-0.23, p=0.522	r=0.06, p=0.859	r=0.36, p=0.301	r=0.55, p=0.102	r=0.64, p=0.045	r=0.19, p=0.590	r=-0.11, p=0.755	r=0.85, p=0.002	r=-0.82, p=0.003	r=-0.30, p=0.402	r=0.61, p=0.058	r<0.001, p>0.999	r=0.08, p=0.832	r=0.08, p=0.817	r=0.31, p=0.390
	Medial Septum	r=0.67, p=0.049	r=0.53, p=0.146	r=0.69, p=0.040	r=0.59, p=0.097	r=-0.50, p=0.175	r=-0.12, p=0.765	r=-0.37, p=0.321	r=0.37, p=0.326	r=0.51, p=0.164	r=-0.26, p=0.493	r=0.56, p=0.114		r=0.44, p=0.208	r=-0.49, p=0.149	r=-0.41, p=0.241	r=-0.71, p=0.021	r=-0.70, p=0.023	r=0.95, p<0.001	r=0.24, p=0.513	r=0.73, p=0.016	r=-0.57, p=0.086	r=0.74, p=0.015	r=0.30, p=0.398	r=0.35, p=0.326	r=-0.37, p=0.296	r=-0.17, p=0.632	r=0.47, p=0.169	r=0.34, p=0.339	r=0.08, p=0.818	r=-0.44, p=0.206	r=0.43, p=0.217	r=0.45, p=0.187	r=0.07, p=0.841	r=0.42, p=0.224	r=0.28, p=0.432	r=0.53, p=0.117	r=-0.63, p=0.050	r=-0.43, p=0.220	r=-0.48, p=0.162	r=0.74, p=0.014	r=-0.41, p=0.245	r=0.27, p=0.451	r=0.11, p=0.771	r=-0.14, p=0.702	r=-0.61, p=0.062	r=-0.83, p=0.003	r=0.85, p=0.002	r=-0.48, p=0.164
	Hypothalamus	r=0.90, p=0.001	r=0.46, p=0.211	r=0.81, p=0.008	r=0.85, p=0.004	r=-0.59, p=0.095	r=0.12, p=0.759	r=-0.43, p=0.254	r=0.80, p=0.010	r=0.40, p=0.291	r=-0.40, p=0.282	r=0.47, p=0.202	r=0.80, p=0.010		r=0.18, p=0.610	r=0.11, p=0.763	r=-0.23, p=0.516	r=-0.24, p=0.496	r=0.52, p=0.127	r=-0.14, p=0.708	r=0.77, p=0.010	r=-0.85, p=0.002	r=0.05, p=0.900	r=0.48, p=0.161	r=0.39, p=0.268	r=-0.47, p=0.168	r=-0.24, p=0.496	r<0.001, p=0.991	r=0.33, p=0.347	r=-0.20, p=0.583	r=-0.06, p=0.867	r=0.46, p=0.186	r=0.45, p=0.198	r=0.11, p=0.760	r=0.59, p=0.071	r=0.60, p=0.065	r=0.11, p=0.766	r=-0.43, p=0.217	r=-0.55, p=0.101	r=0.17, p=0.630	r=0.83, p=0.003	r=-0.54, p=0.107	r=0.13, p=0.728	r<0.001, p=0.989	r=0.15, p=0.677	r=-0.44, p=0.204	r=-0.25, p=0.479	r=0.12, p=0.733	r=-0.45, p=0.194
	Midbrain	r=0.58, p=0.098	r=0.83, p=0.005	r=0.52, p=0.149	r=-0.06, p=0.876	r=-0.78, p=0.013	r=0.30, p=0.430	r=-0.62, p=0.072	r=0.17, p=0.655	r=0.11, p=0.771	r=0.28, p=0.461	r=0.34, p=0.372	r=0.52, p=0.153	r=0.45, p=0.220		r=0.37, p=0.286	r=0.51, p=0.136	r=0.61, p=0.063	r=-0.45, p=0.197	r=-0.30, p=0.407	r=-0.20, p=0.578	r=-0.02, p=0.952	r=-0.70, p=0.025	r=0.20, p=0.579	r=-0.05, p=0.895	r=-0.04, p=0.919	r=-0.17, p=0.633	r=-0.78, p=0.008	r=0.24, p=0.512	r=-0.03, p=0.943	r=0.05, p=0.888	r=-0.07, p=0.840	r=-0.29, p=0.414	r=-0.03, p=0.927	r=-0.21, p=0.555	r=0.44, p=0.198	r=-0.03, p=0.933	r=0.26, p=0.470	r=0.17, p=0.638	r=0.60, p=0.064	r=-0.06, p=0.873	r=0.27, p=0.445	r=-0.23, p=0.517	r=0.22, p=0.547	r=0.18, p=0.628	r=0.48, p=0.162	r=0.53, p=0.116	r=-0.53, p=0.113	r=0.52, p=0.125
	Bed Nucleus of Stria Terminalis	r=-0.18, p=0.649	r=0.19, p=0.615	r=-0.31, p=0.410	r=-0.65, p=0.056	r=-0.27, p=0.475	r=0.33, p=0.385	r=-0.10, p=0.801	r=-0.16, p=0.683	r=-0.43, p=0.243	r=0.65, p=0.056	r=-0.45, p=0.228	r=-0.44, p=0.238	r=-0.37, p=0.323	r=0.45, p=0.225		r=0.26, p=0.468	r=0.36, p=0.310	r=-0.45, p=0.188	r=0.42, p=0.227	r=-0.18, p=0.623	r=-0.02, p=0.954	r=-0.16, p=0.650	r=0.02, p=0.963	r=0.19, p=0.603	r=0.33, p=0.358	r=0.06, p=0.866	r=-0.58, p=0.082	r=-0.02, p=0.954	r=-0.41, p=0.241	r=0.43, p=0.212	r=-0.44, p=0.204	r=-0.02, p=0.958	r=-0.17, p=0.636	r=0.21, p=0.551	r=-0.24, p=0.511	r=-0.76, p=0.010	r=0.02, p=0.953	r=-0.01, p=0.986	r=0.59, p=0.072	r=-0.31, p=0.382	r=-0.29, p=0.413	r=0.29, p=0.411	r=-0.28, p=0.426	r=-0.22, p=0.534	r=0.23, p=0.526	r=0.69, p=0.028	r=-0.68, p=0.030	r=0.04, p=0.907
	Periaqueductal Grey	r=0.14, p=0.724	r=0.78, p=0.013	r=-0.06, p=0.870	r=-0.54, p=0.138	r=-0.51, p=0.164	r=0.32, p=0.399	r=-0.50, p=0.173	r=-0.36, p=0.337	r=0.07, p=0.865	r=0.32, p=0.398	r=0.34, p=0.376	r=0.07, p=0.853	r=-0.05, p=0.895	r=0.72, p=0.029	r=0.55, p=0.127		r=0.39, p=0.260	r=-0.73, p=0.017	r=-0.36, p=0.302	r=-0.30, p=0.392	r=0.35, p=0.323	r=-0.64, p=0.048	r=-0.24, p=0.497	r=-0.06, p=0.880	r=0.12, p=0.745	r=0.43, p=0.211	r=-0.41, p=0.240	r=0.07, p=0.846	r=-0.03, p=0.937	r=0.34, p=0.332	r=-0.15, p=0.676	r=-0.62, p=0.057	r=0.36, p=0.310	r=-0.66, p=0.040	r=-0.36, p=0.301	r=-0.45, p=0.193	r=0.46, p=0.186	r=0.23, p=0.527	r=0.65, p=0.042	r=-0.53, p=0.114	r=0.46, p=0.179	r=-0.51, p=0.134	r=-0.37, p=0.295	r=0.14, p=0.702	r=0.50, p=0.141	r=0.74, p=0.014	r=-0.67, p=0.033	r=0.16, p=0.660
	Thalamus	r=0.33, p=0.383	r=0.76, p=0.018	r=0.26, p=0.506	r=-0.15, p=0.699	r=-0.60, p=0.090	r=0.73, p=0.025	r=-0.57, p=0.110	r=0.27, p=0.485	r=-0.24, p=0.530	r=0.24, p=0.530	r=0.20, p=0.601	r<0.001, p=0.994	r=0.25, p=0.525	r=0.69, p=0.039	r=0.61, p=0.079	r=0.68, p=0.045		r=-0.58, p=0.076	r=0.06, p=0.872	r=-0.67, p=0.033	r=0.55, p=0.100	r=-0.85, p=0.002	r=-0.11, p=0.769	r=-0.46, p=0.183	r=0.06, p=0.869	r=0.06, p=0.874	r=-0.68, p=0.032	r=-0.44, p=0.207	r=-0.05, p=0.891	r=-0.04, p=0.902	r=-0.20, p=0.587	r=0.12, p=0.734	r=0.22, p=0.536	r=-0.01, p=0.988	r=0.13, p=0.727	r=-0.10, p=0.792	r=0.82, p=0.004	r=0.80, p=0.005	r=0.59, p=0.073	r=-0.49, p=0.148	r=0.62, p=0.054	r=-0.54, p=0.109	r=0.08, p=0.819	r=0.30, p=0.404	r=0.41, p=0.242	r=0.65, p=0.040	r=-0.47, p=0.170	r=0.80, p=0.005
	Olfactory Tubercle	r=0.42, p=0.265	r=-0.09, p=0.822	r=0.40, p=0.290	r=0.77, p=0.015	r=0.06, p=0.878	r=-0.46, p=0.209	r=-0.04, p=0.924	r=0.30, p=0.429	r=0.67, p=0.050	r=-0.57, p=0.107	r=0.37, p=0.325	r=0.68, p=0.045	r=0.60, p=0.086	r=-0.21, p=0.594	r=-0.89, p=0.001	r=-0.45, p=0.224	r=-0.55, p=0.124		r=0.10, p=0.788	r=0.76, p=0.011	r=-0.64, p=0.048	r=0.60, p=0.066	r=0.41, p=0.238	r=0.28, p=0.431	r=-0.31, p=0.388	r=-0.26, p=0.467	r=0.38, p=0.272	r=0.26, p=0.477	r=-0.09, p=0.802	r=-0.36, p=0.301	r=0.36, p=0.303	r=0.57, p=0.088	r=0.11, p=0.766	r=0.47, p=0.167	r=0.38, p=0.278	r=0.60, p=0.064	r=-0.47, p=0.169	r=-0.36, p=0.309	r=-0.36, p=0.310	r=0.76, p=0.010	r=-0.38, p=0.284	r=0.15, p=0.675	r=0.29, p=0.415	r=-0.15, p=0.677	r=-0.60, p=0.068	r=-0.78, p=0.007	r=0.89, p=0.001	r=-0.36, p=0.306
	Cerebral Cortex: Entorhinal Cortex	r=0.14, p=0.714	r=-0.60, p=0.090	r=-0.11, p=0.782	r=0.42, p=0.259	r=0.57, p=0.107	r=-0.08, p=0.833	r=0.57, p=0.113	r=0.14, p=0.728	r=0.01, p=0.983	r=-0.17, p=0.658	r=-0.22, p=0.567	r=-0.05, p=0.904	r=0.10, p=0.800	r=-0.65, p=0.057	r=-0.65, p=0.057	r=-0.64, p=0.064	r=-0.61, p=0.079	r=0.55, p=0.122		r=-0.07, p=0.846	r=0.15, p=0.672	r=0.33, p=0.344	r=-0.01, p=0.982	r=0.28, p=0.434	r=-0.04, p=0.915	r=0.23, p=0.518	r<0.001, p=0.991	r<0.001, p=0.99	r=0.01, p=0.970	r=-0.14, p=0.708	r=-0.15, p=0.689	r=0.40, p=0.249	r=0.08, p=0.817	r=0.40, p=0.253	r=-0.27, p=0.445	r=-0.27, p=0.449	r=-0.11, p=0.758	r=0.28, p=0.433	r=-0.03, p=0.945	r=-0.18, p=0.611	r=-0.05, p=0.887	r=0.21, p=0.566	r=-0.28, p=0.432	r=-0.06, p=0.876	r=-0.01, p=0.986	r=0.03, p=0.931	r=0.07, p=0.841	r=-0.03, p=0.939
	Basal Forebrain	r=0.69, p=0.041	r=0.18, p=0.649	r=0.58, p=0.102	r=0.61, p=0.078	r=-0.10, p=0.789	r=-0.28, p=0.460	r=-0.23, p=0.558	r=0.27, p=0.487	r=0.63, p=0.066	r=-0.16, p=0.681	r=0.30, p=0.439	r=0.83, p=0.006	r=0.70, p=0.036	r=0.24, p=0.538	r=-0.61, p=0.079	r=-0.15, p=0.708	r=-0.30, p=0.426	r=0.84, p=0.005	r=0.38, p=0.308		r=-0.90, p<0.001	r=0.49, p=0.147	r=0.43, p=0.209	r=0.61, p=0.062	r=-0.34, p=0.340	r=-0.01, p=0.979	r=0.31, p=0.389	r=0.62, p=0.055	r=-0.19, p=0.602	r<0.001, p=0.995	r=0.27, p=0.443	r=0.23, p=0.523	r=0.18, p=0.628	r=0.26, p=0.461	r=0.23, p=0.521	r=0.21, p=0.566	r=-0.59, p=0.075	r=-0.65, p=0.041	r=-0.02, p=0.955	r=0.74, p=0.015	r=-0.52, p=0.122	r=0.21, p=0.566	r=0.09, p=0.800	r=-0.06, p=0.860	r=-0.39, p=0.268	r=-0.43, p=0.213	r=0.49, p=0.155	r=-0.68, p=0.031
	Hippocampus	r=0.12, p=0.752	r=0.40, p=0.292	r=-0.12, p=0.755	r=-0.39, p=0.294	r=-0.30, p=0.438	r=0.80, p=0.009	r=-0.15, p=0.693	r=0.09, p=0.808	r=-0.56, p=0.116	r=0.48, p=0.196	r=-0.18, p=0.642	r=-0.40, p=0.280	r=-0.10, p=0.799	r=0.41, p=0.269	r=0.76, p=0.018	r=0.57, p=0.112	r=0.85, p=0.003	r=-0.78, p=0.014	r=-0.36, p=0.343	r=-0.54, p=0.132		r=-0.38, p=0.279	r=-0.64, p=0.048	r=-0.63, p=0.049	r=0.13, p=0.728	r=0.35, p=0.328	r=-0.06, p=0.868	r=-0.61, p=0.062	r=0.38, p=0.274	r=-0.21, p=0.565	r=-0.11, p=0.752	r=-0.18, p=0.624	r=0.17, p=0.629	r=-0.34, p=0.340	r=-0.42, p=0.223	r=-0.09, p=0.805	r=0.66, p=0.039	r=0.76, p=0.010	r=-0.03, p=0.935	r=-0.74, p=0.014	r=0.71, p=0.021	r=-0.39, p=0.265	r=-0.27, p=0.451	r=0.22, p=0.537	r=0.25, p=0.493	r=0.34, p=0.339	r=-0.27, p=0.458	r=0.52, p=0.123
	Olfactory Bulbs	r=-0.45, p=0.227	r=-0.68, p=0.043	r=-0.72, p=0.030	r=-0.22, p=0.578	r=0.40, p=0.286	r=-0.42, p=0.256	r=0.85, p=0.004	r=-0.34, p=0.365	r=-0.17, p=0.658	r=0.10, p=0.797	r=-0.49, p=0.178	r=-0.23, p=0.546	r=-0.46, p=0.214	r=-0.54, p=0.132	r=-0.05, p=0.899	r=-0.35, p=0.358	r=-0.68, p=0.042	r=0.09, p=0.821	r=0.40, p=0.288	r=-0.09, p=0.818	r=-0.36, p=0.341		r=-0.01, p=0.981	r=0.34, p=0.340	r=0.07, p=0.854	r=-0.02, p=0.963	r=0.61, p=0.060	r=0.28, p=0.437	r=0.04, p=0.908	r=-0.06, p=0.873	r=-0.04, p=0.920	r=0.07, p=0.849	r=-0.31, p=0.382	r=0.18, p=0.629	r=-0.25, p=0.493	r=0.09, p=0.798	r=-0.72, p=0.019	r=-0.57, p=0.087	r=-0.62, p=0.056	r=0.32, p=0.361	r=-0.60, p=0.070	r=0.71, p=0.023	r=0.03, p=0.944	r=-0.37, p=0.286	r=-0.41, p=0.239	r=-0.59, p=0.071	r=0.56, p=0.094	r=-0.63, p=0.050
	Amygdala	r=-0.11, p=0.775	r=-0.63, p=0.069	r=-0.35, p=0.356	r=-0.12, p=0.750	r=0.10, p=0.797	r=-0.44, p=0.241	r=0.48, p=0.192	r=-0.08, p=0.832	r=-0.07, p=0.854	r=-0.05, p=0.898	r=-0.40, p=0.282	r=-0.48, p=0.191	r=-0.31, p=0.418	r=-0.31, p=0.414	r=0.14, p=0.721	r=-0.22, p=0.572	r=-0.40, p=0.284	r=-0.13, p=0.747	r=0.28, p=0.459	r=-0.19, p=0.630	r=-0.07, p=0.864	r=0.48, p=0.191		r=0.69, p=0.029	r=0.20, p=0.586	r=-0.66, p=0.037	r=-0.42, p=0.228	r=0.51, p=0.135	r=-0.62, p=0.054	r=0.34, p=0.329	r=-0.09, p=0.813	r=0.14, p=0.709	r=-0.22, p=0.532	r=0.16, p=0.659	r=0.51, p=0.133	r=0.05, p=0.890	r=-0.37, p=0.289	r=-0.28, p=0.431	r=0.18, p=0.616	r=0.35, p=0.315	r=-0.34, p=0.332	r=-0.01, p=0.984	r=0.39, p=0.267	r=-0.47, p=0.167	r=0.24, p=0.499	r=-0.20, p=0.582	r=0.14, p=0.699	r=0.14, p=0.700
	Fundus of Striatum	r=0.10, p=0.804	r=-0.32, p=0.403	r=-0.35, p=0.349	r=-0.25, p=0.514	r=0.23, p=0.545	r=-0.37, p=0.329	r=0.35, p=0.352	r=-0.37, p=0.322	r=0.19, p=0.632	r=0.47, p=0.199	r=-0.46, p=0.208	r=0.01, p=0.984	r=-0.18, p=0.643	r=0.01, p=0.985	r=0.10, p=0.806	r=0.07, p=0.848	r=-0.42, p=0.258	r=0.12, p=0.759	r=0.34, p=0.367	r=0.36, p=0.344	r=-0.17, p=0.671	r=0.59, p=0.097	r=0.52, p=0.154		r=0.10, p=0.794	r=-0.09, p=0.800	r=-0.08, p=0.816	r=0.81, p=0.004	r=-0.41, p=0.239	r=0.47, p=0.170	r=-0.15, p=0.679	r=-0.15, p=0.687	r=-0.09, p=0.809	r=-0.04, p=0.910	r=-0.03, p=0.936	r=-0.34, p=0.332	r=-0.62, p=0.058	r=-0.48, p=0.157	r=0.14, p=0.698	r=0.19, p=0.595	r=-0.44, p=0.203	r=0.22, p=0.541	r=-0.06, p=0.875	r=-0.37, p=0.287	r=0.29, p=0.417	r=-0.06, p=0.864	r=-0.01, p=0.981	r=-0.39, p=0.264
	Cerebral Cortex: Parieto-Temporal Lobe	r=-0.84, p=0.005	r=-0.72, p=0.030	r=-0.84, p=0.005	r=-0.60, p=0.089	r=0.71, p=0.032	r=-0.06, p=0.887	r=0.67, p=0.049	r=-0.54, p=0.136	r=-0.52, p=0.154	r=0.29, p=0.455	r=-0.63, p=0.069	r=-0.88, p=0.002	r=-0.90, p=0.001	r=-0.71, p=0.031	r=0.23, p=0.549	r=-0.27, p=0.482	r=-0.36, p=0.344	r=-0.48, p=0.192	r=0.22, p=0.562	r=-0.69, p=0.039	r=0.08, p=0.830	r=0.59, p=0.094	r=0.42, p=0.261	r=0.16, p=0.687		r=-0.32, p=0.364	r=-0.39, p=0.259	r=-0.08, p=0.825	r=-0.69, p=0.028	r=0.75, p=0.012	r=-0.85, p=0.002	r=-0.41, p=0.233	r=-0.56, p=0.090	r=-0.36, p=0.306	r=-0.43, p=0.213	r=-0.45, p=0.191	r=0.06, p=0.870	r=-0.03, p=0.928	r=0.16, p=0.651	r=-0.59, p=0.075	r=-0.20, p=0.576	r=0.26, p=0.463	r=0.29, p=0.417	r=-0.83, p=0.003	r=0.49, p=0.152	r=0.37, p=0.295	r=-0.28, p=0.441	r=0.31, p=0.385
	Lateral Septum	r=0.15, p=0.700	r=0.67, p=0.049	r=-0.06, p=0.872	r=-0.44, p=0.231	r=-0.59, p=0.094	r=0.44, p=0.232	r=-0.35, p=0.350	r=-0.06, p=0.884	r=-0.19, p=0.622	r=0.50, p=0.166	r=-0.01, p=0.986	r=0.07, p=0.851	r=0.02, p=0.956	r=0.77, p=0.016	r=0.81, p=0.009	r=0.81, p=0.008	r=0.79, p=0.012	r=-0.59, p=0.092	r=-0.74, p=0.023	r=-0.26, p=0.495	r=0.70, p=0.036	r=-0.22, p=0.563	r=-0.27, p=0.476	r=0.02, p=0.964	r=-0.24, p=0.541		r=0.32, p=0.374	r=0.02, p=0.966	r=0.39, p=0.268	r=-0.12, p=0.738	r=-0.01, p=0.975	r=-0.12, p=0.748	r=0.66, p=0.037	r=-0.27, p=0.452	r=-0.65, p=0.043	r=-0.22, p=0.549	r=0.37, p=0.287	r=0.32, p=0.361	r=0.24, p=0.512	r=-0.37, p=0.288	r=0.44, p=0.199	r=-0.27, p=0.454	r=-0.46, p=0.186	r=0.52, p=0.126	r=0.03, p=0.929	r=0.39, p=0.262	r=-0.10, p=0.779	r=-0.31, p=0.391
	Striatum	r=-0.35, p=0.356	r=0.20, p=0.600	r=-0.47, p=0.206	r=-0.72, p=0.029	r=0.09, p=0.826	r=0.51, p=0.159	r=-0.16, p=0.678	r=-0.34, p=0.373	r=-0.41, p=0.275	r=0.66, p=0.053	r=-0.41, p=0.274	r=-0.60, p=0.085	r=-0.51, p=0.159	r=0.19, p=0.630	r=0.82, p=0.007	r=0.54, p=0.130	r=0.63, p=0.069	r=-0.85, p=0.004	r=-0.46, p=0.209	r=-0.68, p=0.043	r=0.81, p=0.009	r=-0.16, p=0.679	r=-0.13, p=0.744	r=-0.06, p=0.879	r=0.40, p=0.287	r=0.66, p=0.054		r=-0.08, p=0.818	r=0.50, p=0.140	r=-0.31, p=0.378	r=0.40, p=0.255	r=0.14, p=0.708	r=0.07, p=0.839	r=0.12, p=0.731	r=-0.21, p=0.564	r=0.25, p=0.489	r=-0.33, p=0.355	r=-0.32, p=0.366	r=-0.75, p=0.013	r=0.31, p=0.387	r=-0.19, p=0.599	r=0.26, p=0.460	r=-0.21, p=0.567	r=0.30, p=0.392	r=-0.56, p=0.094	r=-0.62, p=0.058	r=0.48, p=0.161	r=-0.69, p=0.027
	Nucleus Accumbens	r=0.19, p=0.616	r=0.27, p=0.485	r=0.01, p=0.972	r=0.13, p=0.741	r=-0.35, p=0.349	r=-0.53, p=0.146	r=-0.23, p=0.551	r=-0.06, p=0.878	r=0.66, p=0.055	r=-0.08, p=0.829	r=0.18, p=0.646	r=0.62, p=0.073	r=0.31, p=0.424	r=0.34, p=0.365	r=-0.05, p=0.897	r=0.25, p=0.516	r=-0.14, p=0.720	r=0.43, p=0.248	r=-0.25, p=0.519	r=0.49, p=0.180	r=-0.40, p=0.282	r=0.25, p=0.513	r=-0.14, p=0.718	r=0.37, p=0.327	r=-0.45, p=0.219	r=0.30, p=0.434	r=-0.26, p=0.508		r=-0.07, p=0.843	r=0.22, p=0.542	r=-0.09, p=0.809	r=-0.40, p=0.252	r=-0.05, p=0.882	r=-0.33, p=0.348	r=0.11, p=0.764	r<0.001, p=0.996	r=-0.54, p=0.106	r=-0.45, p=0.189	r=0.11, p=0.758	r=0.26, p=0.471	r=-0.19, p=0.596	r=0.18, p=0.616	r=0.19, p=0.595	r=-0.15, p=0.687	r=0.37, p=0.294	r=-0.07, p=0.855	r=0.08, p=0.826	r=-0.29, p=0.415
	Cerebellar Cortex	r=-0.05, p=0.897	r=-0.12, p=0.763	r=0.30, p=0.430	r=0.55, p=0.122	r=-0.08, p=0.837	r=-0.65, p=0.061	r=-0.09, p=0.822	r=0.18, p=0.648	r=0.54, p=0.134	r=-0.84, p=0.005	r=0.53, p=0.144	r=0.43, p=0.245	r=0.29, p=0.446	r=-0.28, p=0.461	r=-0.71, p=0.031	r=-0.44, p=0.233	r=-0.52, p=0.153	r=0.69, p=0.039	r=0.08, p=0.837	r=0.33, p=0.379	r=-0.82, p=0.006	r=0.05, p=0.905	r=-0.07, p=0.862	r=-0.32, p=0.399	r=-0.28, p=0.471	r=-0.57, p=0.112	r=-0.78, p=0.014	r=0.34, p=0.373		r=-0.74, p=0.013	r=0.57, p=0.089	r=-0.07, p=0.847	r=0.20, p=0.580	r=-0.09, p=0.808	r=0.10, p=0.789	r=0.41, p=0.240	r=0.01, p=0.974	r=0.17, p=0.642	r=-0.50, p=0.140	r=0.12, p=0.732	r=0.40, p=0.248	r=-0.05, p=0.899	r=-0.23, p=0.524	r=0.74, p=0.015	r=-0.23, p=0.531	r=-0.29, p=0.414	r=0.13, p=0.718	r=-0.11, p=0.762
	Cerebral Cortex: Frontal Lobe	r=-0.62, p=0.072	r=-0.73, p=0.027	r=-0.88, p=0.002	r=-0.54, p=0.134	r=0.65, p=0.057	r=-0.26, p=0.504	r=0.61, p=0.081	r=-0.52, p=0.155	r=-0.22, p=0.562	r=0.42, p=0.264	r=-0.79, p=0.011	r=-0.73, p=0.026	r=-0.76, p=0.017	r=-0.59, p=0.097	r=0.30, p=0.439	r=-0.18, p=0.635	r=-0.42, p=0.266	r=-0.32, p=0.397	r=0.29, p=0.447	r=-0.43, p=0.252	r=0.03, p=0.938	r=0.73, p=0.025	r=0.56, p=0.115	r=0.55, p=0.121	r=0.86, p=0.003	r=-0.12, p=0.762	r=0.38, p=0.315	r=-0.09, p=0.812	r=-0.36, p=0.339		r=-0.71, p=0.020	r=-0.46, p=0.179	r=-0.38, p=0.278	r=-0.33, p=0.353	r=-0.41, p=0.243	r=-0.73, p=0.016	r=-0.07, p=0.844	r=-0.29, p=0.416	r=0.38, p=0.279	r=-0.43, p=0.216	r=-0.35, p=0.315	r=0.21, p=0.569	r=0.06, p=0.870	r=-0.57, p=0.082	r=0.56, p=0.095	r=0.51, p=0.130	r=-0.53, p=0.113	r=-0.07, p=0.857
	Middle Cerebellar Peduncle	r=0.68, p=0.043	r=0.29, p=0.456	r=0.73, p=0.026	r=0.93, p<0.001	r=-0.43, p=0.252	r=0.06, p=0.887	r=-0.32, p=0.401	r=0.80, p=0.010	r=0.37, p=0.333	r=-0.72, p=0.027	r=0.59, p=0.095	r=0.63, p=0.071	r=0.89, p=0.001	r=0.11, p=0.782	r=-0.61, p=0.082	r=-0.27, p=0.477	r=0.09, p=0.819	r=0.68, p=0.045	r=0.23, p=0.549	r=0.53, p=0.138	r=-0.24, p=0.534	r=-0.44, p=0.239	r=-0.28, p=0.463	r=-0.45, p=0.229	r=-0.72, p=0.028	r=-0.29, p=0.456	r=-0.62, p=0.072	r=0.10, p=0.797	r=0.55, p=0.129	r=-0.74, p=0.023		r=0.39, p=0.262	r=0.41, p=0.244	r=0.39, p=0.269	r=0.51, p=0.130	r=0.46, p=0.176	r=-0.21, p=0.553	r=-0.14, p=0.709	r=-0.33, p=0.351	r=0.68, p=0.029	r=0.04, p=0.918	r=-0.26, p=0.463	r=-0.40, p=0.254	r=0.55, p=0.099	r=-0.65, p=0.041	r=-0.59, p=0.074	r=0.31, p=0.384	r=-0.31, p=0.390
	Stria Terminalis	r=0.13, p=0.731	r=0.41, p=0.278	r=0.23, p=0.546	r=-0.19, p=0.620	r=0.10, p=0.793	r=0.76, p=0.018	r=-0.34, p=0.372	r=0.06, p=0.883	r=-0.36, p=0.342	r=0.63, p=0.072	r=-0.16, p=0.673	r=-0.02, p=0.955	r=0.04, p=0.916	r=0.35, p=0.351	r=0.34, p=0.376	r=0.25, p=0.515	r=0.60, p=0.085	r=-0.39, p=0.297	r=-0.20, p=0.611	r=-0.09, p=0.828	r=0.58, p=0.103	r=-0.54, p=0.136	r=-0.63, p=0.066	r=-0.25, p=0.510	r=-0.10, p=0.807	r=0.40, p=0.286	r=0.57, p=0.106	r=-0.37, p=0.327	r=-0.62, p=0.075	r=-0.21, p=0.589	r=-0.12, p=0.759		r=0.31, p=0.383	r=0.90, p<0.001	r=0.38, p=0.281	r=0.32, p=0.374	r=0.08, p=0.823	r=0.20, p=0.587	r=-0.06, p=0.88	r=0.47, p=0.175	r=-0.13, p=0.718	r=-0.10, p=0.778	r=-0.01, p=0.984	r=0.22, p=0.545	r=-0.64, p=0.048	r=-0.36, p=0.307	r=0.47, p=0.175	r=-0.03, p=0.940
	Posterior Commissure	r=0.12, p=0.758	r=0.72, p=0.027	r=0.32, p=0.396	r=0.04, p=0.917	r=-0.34, p=0.372	r=0.18, p=0.636	r=-0.64, p=0.061	r=-0.11, p=0.778	r=0.34, p=0.373	r=-0.44, p=0.239	r=0.88, p=0.002	r=0.29, p=0.451	r=0.23, p=0.553	r=0.30, p=0.434	r=-0.25, p=0.513	r=0.51, p=0.157	r=0.39, p=0.296	r=0.12, p=0.762	r=-0.34, p=0.366	r=0.06, p=0.880	r=0.05, p=0.895	r=-0.64, p=0.062	r=-0.53, p=0.142	r=-0.55, p=0.128	r=-0.44, p=0.230	r=0.12, p=0.763	r=-0.01, p=0.975	r=0.03, p=0.932	r=0.30, p=0.441	r=-0.63, p=0.066	r=0.37, p=0.334	r=0.10, p=0.799		r=0.01, p=0.989	r=-0.13, p=0.710	r=0.16, p=0.650	r=0.48, p=0.160	r=0.46, p=0.178	r=0.41, p=0.234	r=0.01, p=0.986	r=0.57, p=0.087	r=-0.77, p=0.010	r=-0.39, p=0.263	r=0.52, p=0.126	r=-0.19, p=0.596	r=0.14, p=0.707	r=0.20, p=0.587	r=-0.07, p=0.856
	Internal Capsule	r=-0.17, p=0.658	r=0.31, p=0.409	r=-0.25, p=0.521	r=-0.68, p=0.045	r=0.08, p=0.837	r=0.57, p=0.111	r=-0.14, p=0.725	r=-0.35, p=0.363	r=-0.44, p=0.240	r=0.90, p=0.001	r=-0.41, p=0.277	r=-0.25, p=0.514	r=-0.36, p=0.335	r=0.40, p=0.283	r=0.74, p=0.023	r=0.53, p=0.145	r=0.55, p=0.121	r=-0.71, p=0.033	r=-0.43, p=0.246	r=-0.35, p=0.357	r=0.67, p=0.048	r=-0.14, p=0.722	r=-0.35, p=0.354	r=0.11, p=0.784	r=0.20, p=0.609	r=0.71, p=0.033	r=0.84, p=0.005	r=-0.12, p=0.761	r=-0.82, p=0.007	r=0.21, p=0.591	r=-0.63, p=0.070	r=0.78, p=0.013	r=-0.11, p=0.772		r=0.43, p=0.213	r=0.10, p=0.784	r=-0.21, p=0.560	r=-0.12, p=0.743	r=-0.13, p=0.718	r=0.57, p=0.084	r=-0.47, p=0.173	r=0.24, p=0.498	r=-0.11, p=0.773	r=0.13, p=0.716	r=-0.68, p=0.031	r=-0.35, p=0.318	r=0.24, p=0.504	r=-0.21, p=0.569
	Cerebral Peduncle	r=0.89, p=0.001	r=0.64, p=0.065	r=0.92, p<0.001	r=0.62, p=0.078	r=-0.64, p=0.065	r=0.31, p=0.421	r=-0.62, p=0.074	r=0.70, p=0.036	r=0.25, p=0.510	r=-0.14, p=0.727	r=0.44, p=0.231	r=0.71, p=0.032	r=0.90, p=0.001	r=0.70, p=0.037	r=-0.12, p=0.764	r=0.16, p=0.688	r=0.49, p=0.180	r=0.30, p=0.429	r=-0.16, p=0.687	r=0.57, p=0.107	r=0.14, p=0.727	r=-0.72, p=0.029	r=-0.39, p=0.293	r=-0.25, p=0.517	r=-0.92, p=0.001	r=0.22, p=0.569	r=-0.27, p=0.486	r=0.13, p=0.748	r=0.05, p=0.889	r=-0.85, p=0.004	r=0.71, p=0.032	r=0.34, p=0.366	r=0.30, p=0.433	r=-0.06, p=0.878		r=0.58, p=0.077	r=-0.18, p=0.610	r=-0.13, p=0.719	r=-0.11, p=0.771	r=0.71, p=0.022	r=-0.10, p=0.779	r=-0.07, p=0.854	r=0.41, p=0.244	r=0.22, p=0.534	r=-0.21, p=0.559	r=-0.43, p=0.216	r=0.22, p=0.537	r=0.24, p=0.498
	Optic Tract	r=0.66, p=0.054	r=0.37, p=0.323	r=0.80, p=0.01	r=0.86, p=0.003	r=-0.34, p=0.370	r=-0.03, p=0.934	r=-0.43, p=0.246	r=0.60, p=0.086	r=0.51, p=0.160	r=-0.66, p=0.055	r=0.69, p=0.039	r=0.76, p=0.017	r=0.86, p=0.003	r=0.17, p=0.660	r=-0.72, p=0.029	r=-0.20, p=0.599	r<0.001, p=0.999	r=0.78, p=0.014	r=0.21, p=0.595	r=0.70, p=0.036	r=-0.39, p=0.293	r=-0.49, p=0.182	r=-0.42, p=0.263	r=-0.38, p=0.318	r=-0.79, p=0.011	r=-0.33, p=0.392	r=-0.69, p=0.041	r=0.19, p=0.629	r=0.61, p=0.083	r=-0.81, p=0.008	r=0.94, p<0.001	r=-0.06, p=0.885	r=0.49, p=0.183	r=-0.58, p=0.103	r=0.73, p=0.025		r=0.05, p=0.901	r=0.13, p=0.712	r=-0.40, p=0.248	r=0.52, p=0.123	r=0.29, p=0.418	r=-0.22, p=0.542	r=0.53, p=0.118	r=0.27, p=0.442	r=-0.36, p=0.306	r=-0.65, p=0.042	r=0.78, p=0.007	r=0.21, p=0.568
	Fornix	r=0.74, p=0.023	r=0.74, p=0.022	r=0.62, p=0.074	r=0.28, p=0.463	r=-0.56, p=0.114	r=0.59, p=0.093	r=-0.66, p=0.052	r=0.54, p=0.136	r=0.07, p=0.850	r=0.22, p=0.573	r=0.21, p=0.593	r=0.45, p=0.229	r=0.67, p=0.047	r=0.76, p=0.017	r=0.27, p=0.481	r=0.44, p=0.242	r=0.80, p=0.010	r=-0.06, p=0.871	r=-0.32, p=0.405	r=0.28, p=0.465	r=0.54, p=0.130	r=-0.73, p=0.026	r=-0.51, p=0.159	r=-0.22, p=0.567	r=-0.72, p=0.029	r=0.58, p=0.102	r=0.25, p=0.516	r=0.08, p=0.840	r=-0.37, p=0.331	r=-0.61, p=0.080	r=0.41, p=0.268	r=0.64, p=0.061	r=0.27, p=0.486	r=0.39, p=0.304	r=0.85, p=0.004	r=0.39, p=0.294		r=0.86, p=0.001	r=0.50, p=0.143	r=-0.59, p=0.075	r=0.79, p=0.007	r=-0.70, p=0.025	r=0.09, p=0.811	r=0.35, p=0.316	r=0.28, p=0.440	r=0.58, p=0.077	r=-0.21, p=0.567	r=0.63, p=0.049
	Fimbria	r=0.43, p=0.250	r=0.74, p=0.024	r=0.48, p=0.191	r=-0.10, p=0.803	r=-0.45, p=0.220	r=0.82, p=0.007	r=-0.46, p=0.214	r=0.24, p=0.526	r=-0.37, p=0.327	r=0.41, p=0.274	r=0.20, p=0.598	r=0.21, p=0.582	r=0.30, p=0.426	r=0.74, p=0.024	r=0.42, p=0.256	r=0.52, p=0.152	r=0.84, p=0.005	r=-0.42, p=0.255	r=-0.45, p=0.225	r=-0.05, p=0.908	r=0.69, p=0.039	r=-0.69, p=0.040	r=-0.55, p=0.124	r=-0.34, p=0.370	r=-0.43, p=0.247	r=0.63, p=0.068	r=0.42, p=0.255	r=-0.25, p=0.511	r=-0.53, p=0.139	r=-0.56, p=0.116	r=0.09, p=0.816	r=0.81, p=0.008	r=0.30, p=0.426	r=0.63, p=0.069	r=0.63, p=0.070	r=0.11, p=0.774	r=0.82, p=0.007		r=0.31, p=0.381	r=-0.58, p=0.076	r=0.86, p=0.001	r=-0.66, p=0.036	r=0.04, p=0.917	r=0.33, p=0.347	r=0.31, p=0.378	r=0.40, p=0.258	r=-0.05, p=0.882	r=0.74, p=0.015
	Fasciculus Retroflexus	r=0.05, p=0.893	r=0.55, p=0.128	r=-0.10, p=0.807	r=-0.59, p=0.096	r=-0.41, p=0.272	r=0.38, p=0.315	r=-0.44, p=0.241	r=-0.18, p=0.637	r=-0.16, p=0.677	r=0.65, p=0.060	r=-0.17, p=0.662	r=-0.15, p=0.708	r=-0.15, p=0.700	r=0.71, p=0.032	r=0.90, p=0.001	r=0.80, p=0.010	r=0.76, p=0.016	r=-0.73, p=0.027	r=-0.74, p=0.022	r=-0.35, p=0.362	r=0.74, p=0.021	r=-0.31, p=0.414	r=-0.13, p=0.740	r=0.09, p=0.823	r=-0.10, p=0.805	r=0.92, p<0.001	r=0.79, p=0.011	r=0.13, p=0.739	r=-0.68, p=0.042	r=0.03, p=0.945	r=-0.46, p=0.216	r=0.47, p=0.198	r=0.06, p=0.880	r=0.79, p=0.011	r=0.14, p=0.713	r=-0.47, p=0.199	r=0.53, p=0.140	r=0.61, p=0.084		r=-0.32, p=0.374	r=0.25, p=0.486	r=-0.46, p=0.185	r=-0.06, p=0.861	r=-0.02, p=0.946	r=0.40, p=0.246	r=0.80, p=0.005	r=-0.48, p=0.158	r=0.30, p=0.403
	Inferior Cerebellar Peduncle	r=0.57, p=0.110	r=0.13, p=0.734	r=0.81, p=0.009	r=0.71, p=0.031	r=-0.06, p=0.876	r=0.23, p=0.556	r=-0.16, p=0.678	r=0.56, p=0.117	r=0.05, p=0.892	r=-0.36, p=0.338	r=0.42, p=0.261	r=0.49, p=0.178	r=0.64, p=0.062	r=0.04, p=0.911	r=-0.65, p=0.059	r=-0.40, p=0.282	r=-0.05, p=0.893	r=0.53, p=0.144	r=0.40, p=0.293	r=0.55, p=0.125	r=-0.24, p=0.531	r=-0.48, p=0.186	r=-0.30, p=0.435	r=-0.35, p=0.358	r=-0.51, p=0.158	r=-0.48, p=0.189	r=-0.60, p=0.089	r=-0.33, p=0.384	r=0.31, p=0.418	r=-0.69, p=0.041	r=0.73, p=0.027	r=0.22, p=0.565	r=0.23, p=0.549	r=-0.38, p=0.311	r=0.66, p=0.053	r=0.79, p=0.011	r=0.32, p=0.403	r=0.29, p=0.443	r=-0.52, p=0.148		r=-0.50, p=0.143	r=0.22, p=0.549	r=0.11, p=0.764	r=0.15, p=0.679	r=-0.68, p=0.032	r=-0.72, p=0.020	r=0.52, p=0.127	r=-0.46, p=0.185
	Stria Medullaris	r=0.66, p=0.054	r=0.79, p=0.012	r=0.60, p=0.091	r=0.27, p=0.485	r=-0.55, p=0.125	r=0.75, p=0.020	r=-0.53, p=0.147	r=0.51, p=0.160	r=-0.12, p=0.762	r=0.16, p=0.687	r=0.33, p=0.384	r=0.47, p=0.197	r=0.64, p=0.064	r=0.70, p=0.035	r=0.18, p=0.642	r=0.41, p=0.274	r=0.80, p=0.010	r=-0.07, p=0.852	r=-0.29, p=0.450	r=0.21, p=0.585	r=0.55, p=0.129	r=-0.69, p=0.041	r=-0.67, p=0.049	r=-0.38, p=0.319	r=-0.67, p=0.049	r=0.55, p=0.121	r=0.21, p=0.584	r=-0.02, p=0.966	r=-0.32, p=0.394	r=-0.69, p=0.038	r=0.44, p=0.232	r=0.70, p=0.037	r=0.36, p=0.339	r=0.40, p=0.290	r=0.80, p=0.010	r=0.43, p=0.249	r=0.94, p<0.001	r=0.89, p=0.001	r=0.43, p=0.252	r=0.41, p=0.275		r=-0.79, p=0.007	r=0.03, p=0.936	r=0.48, p=0.161	r=0.38, p=0.274	r=0.32, p=0.369	r=-0.02, p=0.949	r=0.61, p=0.060
	Anterior Commissure, Pars Anterior	r=-0.34, p=0.370	r=-0.37, p=0.332	r=-0.62, p=0.076	r=-0.64, p=0.062	r=0.32, p=0.403	r=-0.27, p=0.489	r=0.22, p=0.564	r=-0.51, p=0.160	r=-0.04, p=0.914	r=0.71, p=0.032	r=-0.77, p=0.016	r=-0.47, p=0.202	r=-0.58, p=0.099	r=-0.03, p=0.946	r=0.60, p=0.085	r=0.19, p=0.632	r=-0.13, p=0.732	r=-0.44, p=0.239	r=-0.09, p=0.822	r=-0.23, p=0.544	r=0.17, p=0.653	r=0.48, p=0.191	r=0.49, p=0.181	r=0.73, p=0.025	r=0.50, p=0.170	r=0.29, p=0.451	r=0.50, p=0.169	r=0.18, p=0.643	r=-0.55, p=0.129	r=0.80, p=0.010	r=-0.81, p=0.008	r=-0.03, p=0.942	r=-0.61, p=0.083	r=0.48, p=0.192	r=-0.51, p=0.164	r=-0.81, p=0.008	r=-0.23, p=0.548	r=-0.24, p=0.532	r=0.48, p=0.193	r=-0.75, p=0.020	r=-0.43, p=0.249		r=0.13, p=0.717	r=-0.36, p=0.313	r=-0.18, p=0.622	r=-0.23, p=0.525	r=-0.01, p=0.969	r=-0.45, p=0.196
	Medial Lemniscus/Medial Longitudinal Fasciculus	r=0.65, p=0.058	r=0.82, p=0.007	r=0.69, p=0.039	r=0.11, p=0.783	r=-0.67, p=0.049	r=0.37, p=0.325	r=-0.82, p=0.007	r=0.33, p=0.386	r=0.20, p=0.601	r=0.19, p=0.616	r=0.35, p=0.351	r=0.46, p=0.214	r=0.56, p=0.120	r=0.91, p=0.001	r=0.33, p=0.380	r=0.59, p=0.093	r=0.76, p=0.017	r=-0.14, p=0.712	r=-0.57, p=0.111	r=0.26, p=0.502	r=0.44, p=0.238	r=-0.81, p=0.008	r=-0.40, p=0.283	r=-0.20, p=0.614	r=-0.76, p=0.017	r=0.61, p=0.084	r=0.21, p=0.594	r=0.14, p=0.717	r=-0.25, p=0.518	r=-0.68, p=0.042	r=0.28, p=0.459	r=0.51, p=0.162	r=0.40, p=0.281	r=0.35, p=0.361	r=0.83, p=0.006	r=0.34, p=0.369	r=0.89, p=0.001	r=0.79, p=0.011	r=0.63, p=0.070	r=0.25, p=0.512	r=0.79, p=0.011	r=-0.17, p=0.665		r=-0.21, p=0.568	r=0.27, p=0.457	r=-0.13, p=0.716	r=0.36, p=0.305	r=0.44, p=0.200
	Arbor Vita of Cerebellum	r=0.19, p=0.628	r=0.48, p=0.192	r=0.56, p=0.118	r=0.21, p=0.581	r=-0.50, p=0.169	r=-0.44, p=0.232	r=-0.67, p=0.050	r=0.02, p=0.961	r=0.64, p=0.066	r=-0.51, p=0.165	r=0.73, p=0.024	r=0.53, p=0.144	r=0.34, p=0.364	r=0.42, p=0.262	r=-0.25, p=0.519	r=0.25, p=0.519	r=0.04, p=0.921	r=0.31, p=0.410	r=-0.49, p=0.177	r=0.32, p=0.406	r=-0.40, p=0.281	r=-0.47, p=0.203	r=-0.18, p=0.640	r=-0.29, p=0.447	r=-0.62, p=0.078	r<0.001, p=0.991	r=-0.41, p=0.273	r=0.40, p=0.283	r=0.65, p=0.058	r=-0.65, p=0.060	r=0.37, p=0.322	r=-0.30, p=0.433	r=0.63, p=0.070	r=-0.40, p=0.288	r=0.40, p=0.283	r=0.52, p=0.147	r=0.10, p=0.791	r=0.01, p=0.985	r=-0.02, p=0.967	r=0.21, p=0.592	r=0.05, p=0.902	r=-0.39, p=0.299	r=0.44, p=0.233		r=-0.17, p=0.629	r=0.03, p=0.928	r=-0.06, p=0.878	r=-0.06, p=0.863
	Anterior Commissure, Pars Posterior	r=-0.30, p=0.428	r=-0.25, p=0.514	r=-0.46, p=0.213	r=-0.70, p=0.036	r=0.11, p=0.775	r=-0.23, p=0.544	r=0.21, p=0.591	r=-0.50, p=0.171	r=-0.17, p=0.655	r=0.72, p=0.029	r=-0.64, p=0.062	r=-0.38, p=0.313	r=-0.57, p=0.111	r=0.18, p=0.650	r=0.69, p=0.039	r=0.27, p=0.489	r=-0.07, p=0.863	r=-0.55, p=0.125	r=-0.28, p=0.459	r=-0.26, p=0.493	r=0.20, p=0.615	r=0.41, p=0.278	r=0.50, p=0.166	r=0.67, p=0.049	r=0.41, p=0.278	r=0.38, p=0.308	r=0.43, p=0.244	r=0.14, p=0.711	r=-0.52, p=0.152	r=0.62, p=0.075	r=-0.83, p=0.005	r=-0.03, p=0.933	r=-0.57, p=0.107	r=0.50, p=0.172	r=-0.40, p=0.290	r=-0.81, p=0.008	r=-0.21, p=0.587	r=-0.08, p=0.837	r=0.56, p=0.121	r=-0.67, p=0.048	r=-0.37, p=0.329	r=0.92, p<0.001	r=-0.03, p=0.934	r=-0.22, p=0.566		r=0.62, p=0.057	r=-0.52, p=0.124	r=0.52, p=0.125
	Mammillothalamic Tract	r=-0.05, p=0.894	r=0.25, p=0.518	r=-0.19, p=0.615	r=-0.59, p=0.095	r=-0.19, p=0.621	r=0.50, p=0.175	r=-0.18, p=0.640	r=-0.09, p=0.818	r=-0.45, p=0.222	r=0.76, p=0.018	r=-0.47, p=0.196	r=-0.41, p=0.272	r=-0.28, p=0.459	r=0.48, p=0.190	r=0.96, p<0.001	r=0.53, p=0.141	r=0.70, p=0.037	r=-0.86, p=0.003	r=-0.55, p=0.124	r=-0.52, p=0.152	r=0.84, p=0.005	r=-0.20, p=0.597	r=0.02, p=0.966	r=0.08, p=0.847	r=0.17, p=0.665	r=0.78, p=0.013	r=0.87, p=0.002	r=-0.18, p=0.649	r=-0.84, p=0.005	r=0.23, p=0.555	r=-0.55, p=0.128	r=0.57, p=0.113	r=-0.23, p=0.552	r=0.84, p=0.005	r=0.02, p=0.960	r=-0.64, p=0.066	r=0.44, p=0.237	r=0.58, p=0.101	r=0.91, p=0.001	r=-0.48, p=0.193	r=0.34, p=0.364	r=0.55, p=0.121	r=0.45, p=0.229	r=-0.34, p=0.378	r=0.61, p=0.081		r=-0.78, p=0.008	r=0.34, p=0.343
	Corticospinal Tract/Pyramids	r=0.59, p=0.098	r=0.55, p=0.125	r=0.67, p=0.049	r=0.59, p=0.094	r=-0.53, p=0.145	r=-0.31, p=0.410	r=-0.72, p=0.030	r=0.35, p=0.357	r=0.83, p=0.006	r=-0.53, p=0.140	r=0.69, p=0.039	r=0.78, p=0.013	r=0.75, p=0.020	r=0.44, p=0.237	r=-0.42, p=0.260	r=0.18, p=0.651	r=0.10, p=0.790	r=0.64, p=0.061	r=-0.19, p=0.633	r=0.66, p=0.051	r=-0.37, p=0.323	r=-0.49, p=0.183	r=-0.33, p=0.387	r=-0.17, p=0.661	r=-0.87, p=0.002	r<0.001, p=0.997	r=-0.49, p=0.179	r=0.59, p=0.098	r=0.58, p=0.101	r=-0.71, p=0.033	r=0.70, p=0.034	r=-0.20, p=0.608	r=0.56, p=0.114	r=-0.45, p=0.227	r=0.66, p=0.051	r=0.81, p=0.009	r=0.42, p=0.259	r=0.04, p=0.927	r=-0.09, p=0.811	r=0.36, p=0.346	r=0.32, p=0.394	r=-0.46, p=0.208	r=0.53, p=0.143	r=0.79, p=0.011	r=-0.46, p=0.210	r=-0.42, p=0.262		r=-0.15, p=0.672
	Corpus Callosum	r=0.08, p=0.842	r=0.29, p=0.446	r=-0.12, p=0.763	r=-0.45, p=0.219	r=-0.22, p=0.563	r=0.64, p=0.061	r=0.05, p=0.897	r=0.01, p=0.989	r=-0.62, p=0.076	r=0.80, p=0.010	r=-0.42, p=0.255	r=-0.13, p=0.745	r=-0.13, p=0.747	r=0.52, p=0.151	r=0.80, p=0.010	r=0.43, p=0.250	r=0.61, p=0.083	r=-0.69, p=0.040	r=-0.40, p=0.291	r=-0.31, p=0.416	r=0.74, p=0.022	r=-0.04, p=0.923	r=-0.18, p=0.638	r=0.13, p=0.744	r=0.06, p=0.871	r=0.78, p=0.013	r=0.67, p=0.048	r=-0.09, p=0.820	r=-0.82, p=0.007	r=0.10, p=0.796	r=-0.44, p=0.235	r=0.64, p=0.062	r=-0.32, p=0.395	r=0.86, p=0.003	r=0.12, p=0.762	r=-0.51, p=0.165	r=0.48, p=0.192	r=0.69, p=0.041	r=0.76, p=0.018	r=-0.29, p=0.451	r=0.51, p=0.162	r=0.39, p=0.302	r=0.38, p=0.310	r=-0.47, p=0.201	r=0.49, p=0.179	r=0.86, p=0.003	r=-0.46, p=0.212
	Lateral Olfactory Tract	r=0.22, p=0.574	r=-0.23, p=0.544	r=0.14, p=0.717	r=0.60, p=0.087	r=0.33, p=0.390	r=-0.27, p=0.482	r=0.07, p=0.868	r=0.30, p=0.433	r=0.44, p=0.234	r=-0.13, p=0.746	r=-0.15, p=0.702	r=0.48, p=0.195	r=0.42, p=0.262	r=-0.29, p=0.442	r=-0.57, p=0.109	r=-0.54, p=0.131	r=-0.44, p=0.237	r=0.76, p=0.018	r=0.52, p=0.151	r=0.64, p=0.063	r=-0.56, p=0.120	r=0.23, p=0.551	r=-0.31, p=0.411	r=0.16, p=0.672	r=-0.22, p=0.565	r=-0.38, p=0.311	r=-0.44, p=0.238	r=0.42, p=0.261	r=0.35, p=0.361	r<0.001, p=0.993	r=0.40, p=0.282	r=-0.01, p=0.980	r=-0.25, p=0.524	r=-0.25, p=0.517	r=0.15, p=0.703	r=0.45, p=0.220	r=0.05, p=0.899	r=-0.32, p=0.397	r=-0.49, p=0.178	r=0.28, p=0.472	r=0.02, p=0.951	r=-0.11, p=0.768	r=-0.21, p=0.587	r=-0.14, p=0.722	r=-0.34, p=0.365	r=-0.49, p=0.182	r=0.32, p=0.409	r=-0.28, p=0.469
	Lateral Ventricle	r=-0.24, p=0.531	r=0.31, p=0.417	r=0.06, p=0.873	r=-0.59, p=0.097	r=0.18, p=0.639	r=0.38, p=0.312	r=-0.18, p=0.641	r=-0.48, p=0.193	r=-0.35, p=0.357	r=0.66, p=0.051	r=-0.05, p=0.891	r=-0.04, p=0.915	r=-0.36, p=0.340	r=0.34, p=0.376	r=0.32, p=0.400	r=0.34, p=0.364	r=0.26, p=0.507	r=-0.47, p=0.204	r=-0.38, p=0.306	r=-0.14, p=0.712	r=0.25, p=0.519	r=-0.27, p=0.479	r=-0.46, p=0.211	r=-0.06, p=0.877	r=0.10, p=0.803	r=0.32, p=0.399	r=0.43, p=0.254	r=-0.25, p=0.517	r=-0.42, p=0.259	r=-0.10, p=0.800	r=-0.51, p=0.162	r=0.71, p=0.034	r=0.14, p=0.728	r=0.74, p=0.023	r=0.01, p=0.982	r=-0.30, p=0.434	r=0.17, p=0.669	r=0.59, p=0.092	r=0.43, p=0.252	r=0.03, p=0.931	r=0.27, p=0.490	r=0.13, p=0.733	r=0.31, p=0.419	r=-0.01, p=0.986	r=0.30, p=0.433	r=0.43, p=0.253	r=-0.30, p=0.439	r=0.52, p=0.154
	Third Ventricle	r=0.47, p=0.207	r=0.18, p=0.645	r=0.47, p=0.207	r=0.56, p=0.114	r=0.21, p=0.588	r=0.26, p=0.493	r=-0.10, p=0.807	r=0.28, p=0.466	r=0.20, p=0.615	r=-0.11, p=0.771	r=0.28, p=0.458	r=0.57, p=0.111	r=0.55, p=0.129	r=-0.05, p=0.899	r=-0.69, p=0.039	r=-0.27, p=0.486	r=-0.12, p=0.755	r=0.66, p=0.054	r=0.55, p=0.128	r=0.69, p=0.040	r=-0.27, p=0.478	r=-0.23, p=0.547	r=-0.58, p=0.100	r=-0.08, p=0.830	r=-0.42, p=0.259	r=-0.35, p=0.352	r=-0.41, p=0.267	r=-0.02, p=0.956	r=0.15, p=0.699	r=-0.44, p=0.241	r=0.55, p=0.123	r=0.37, p=0.327	r=0.22, p=0.570	r=-0.12, p=0.761	r=0.46, p=0.217	r=0.68, p=0.042	r=0.33, p=0.392	r=0.21, p=0.592	r=-0.46, p=0.210	r=0.74, p=0.022	r=0.44, p=0.238	r=-0.54, p=0.135	r=0.10, p=0.797	r=-0.07, p=0.867	r=-0.65, p=0.060	r=-0.49, p=0.185	r=0.32, p=0.400	r=-0.19, p=0.632
	Subependymale Zone/Rhinocele	r=0.58, p=0.101	r=0.08, p=0.847	r=0.08, p=0.831	r=0.59, p=0.096	r=-0.15, p=0.693	r=0.10, p=0.803	r=-0.09, p=0.826	r=0.53, p=0.141	r=0.36, p=0.343	r=-0.26, p=0.503	r=0.02, p=0.961	r=0.25, p=0.519	r=0.60, p=0.089	r=-0.03, p=0.937	r=-0.24, p=0.539	r=-0.06, p=0.875	r=0.12, p=0.757	r=0.47, p=0.204	r=0.44, p=0.236	r=0.39, p=0.293	r=0.09, p=0.825	r=-0.02, p=0.958	r<0.001, p=0.992	r=0.14, p=0.722	r=-0.35, p=0.356	r=-0.02, p=0.968	r=-0.13, p=0.734	r=0.27, p=0.489	r=-0.02, p=0.958	r=-0.05, p=0.903	r=0.56, p=0.119	r=-0.10, p=0.807	r=-0.02, p=0.961	r=-0.27, p=0.485	r=0.32, p=0.399	r=0.41, p=0.269	r=0.39, p=0.300	r=-0.11, p=0.782	r=-0.13, p=0.735	r=0.11, p=0.776	r=0.29, p=0.449	r=-0.12, p=0.754	r=0.07, p=0.850	r=-0.23, p=0.550	r=-0.39, p=0.297	r=-0.16, p=0.676	r=0.36, p=0.334	r=-0.14, p=0.712
	Cerebral Aqueduct	r=0.38, p=0.312	r=0.78, p=0.013	r=0.27, p=0.484	r=-0.26, p=0.498	r=-0.24, p=0.542	r=0.56, p=0.119	r=-0.60, p=0.089	r=-0.20, p=0.611	r=0.08, p=0.836	r=0.36, p=0.339	r=0.37, p=0.321	r=0.20, p=0.609	r=0.17, p=0.659	r=0.63, p=0.068	r=0.20, p=0.606	r=0.77, p=0.016	r=0.64, p=0.062	r=-0.21, p=0.596	r=-0.27, p=0.480	r=0.16, p=0.680	r=0.51, p=0.157	r=-0.64, p=0.062	r=-0.47, p=0.207	r=-0.02, p=0.961	r=-0.41, p=0.279	r=0.50, p=0.174	r=0.41, p=0.278	r=-0.07, p=0.862	r=-0.49, p=0.180	r=-0.39, p=0.298	r=-0.02, p=0.955	r=0.62, p=0.074	r=0.59, p=0.093	r=0.53, p=0.145	r=0.43, p=0.244	r=0.12, p=0.751	r=0.65, p=0.060	r=0.72, p=0.028	r=0.55, p=0.126	r=0.14, p=0.723	r=0.65, p=0.060	r=-0.08, p=0.839	r=0.70, p=0.037	r=0.14, p=0.713	r=-0.06, p=0.887	r=0.36, p=0.335	r=0.23, p=0.553	r=0.34, p=0.376
	Fourth Ventricle	r=0.06, p=0.886	r=0.33, p=0.386	r=0.12, p=0.763	r=-0.41, p=0.267	r=0.02, p=0.968	r=0.41, p=0.276	r=-0.02, p=0.958	r=-0.43, p=0.250	r=-0.31, p=0.412	r=0.28, p=0.467	r=0.32, p=0.402	r=-0.03, p=0.935	r=-0.20, p=0.609	r=0.27, p=0.476	r=0.01, p=0.971	r=0.43, p=0.253	r=0.16, p=0.672	r=-0.26, p=0.491	r=-0.02, p=0.951	r<0.001, p=0.999	r=0.25, p=0.520	r=-0.27, p=0.489	r=-0.08, p=0.833	r=0.07, p=0.864	r<0.001, p=0.995	r=0.08, p=0.848	r=0.10, p=0.791	r=-0.43, p=0.252	r=-0.35, p=0.360	r=-0.21, p=0.590	r=-0.25, p=0.519	r=0.33, p=0.392	r=0.36, p=0.334	r=0.29, p=0.444	r=0.07, p=0.861	r=-0.08, p=0.834	r=0.05, p=0.896	r=0.47, p=0.204	r=0.15, p=0.705	r=0.26, p=0.492	r=0.18, p=0.646	r=-0.11, p=0.769	r=0.22, p=0.567	r=0.06, p=0.883	r=0.08, p=0.845	r=0.10, p=0.790	r=-0.20, p=0.612	r=0.19, p=0.631
Significant results are in bold, trends are in italics.
[truncated: 6 more columns]
