# Supplementary material for: Pten haploinsufficiency causes desynchronized growth of brain areas involved in sensory processing
Source: iScience. 2022 Jan 19;25(2):103796. doi: 10.1016/j.isci.2022.103796 (PMC8844819; doi:10.1016/j.isci.2022.103796)
Supplement: Table S3. Statistics for acoustic startle threshold, acoustic startle response, and pre-pulse inhibition tests, related to Figures 2 and 3 — Significant results are in bold, trends are in italics. [file mmc3.xlsx]

## Sheet: Suppl. Table S3
Table S3. Statistics for Acoustic Startle Threshold, Acoustic Startle Response, and Pre-pulse Inhibition tests, related to Figures 2-3.
Acoustic Startle Threshold Test
Analysis	Effect	Statistics in Females	Statistics in Males
11 (stimulus dB) x 2 (genotype) ANOVA: startle amplitude	genotype	F(1,38)=2.01, p=0.164	F(1,37)=5.25, p=0.028
	stimulus dB	F(10,380)=130.44, p<0.001	F(10,370)=78.15, p<0.001
	genotype x stimulus dB	F(10,380)=7.84, p<0.001	F(10,370)=6.71, p<0.001
	post hoc (Sidak): Pten+/+ vs. Pten+/-	0dB > background p=0.435	0dB > background p=0.263
		5dB > background p=0.088	5dB > background p=0.969
		10dB > background p=0.015	10dB > background p=0.071
		15dB > background p=0.023	15dB > background p=0.893
		20dB > background p=0.030	20dB > background p=0.969
		25dB > background p=0.070	25dB > background p=0.815
		30dB > background p=0.716	30dB > background p=0.105
		35dB > background p=0.735	35dB > background p=0.147
		40dB > background p=0.091	40dB > background p=0.031
		45dB > background p=0.005	45dB > background p=0.007
		50dB > background p=0.003	50dB > background p=0.008
6 (stimulus 0-25 dB > background) x 2 (genotype) ANOVA: startle amplitude	genotype	F(1,38)=8.54, p=0.006	F(1,37)=0.20, p=0.656
	stimulus dB	F(5,190)=27.63, p<0.001	F(5,185)=16.40, p<0.001
	genotype x stimulus dB	F(5,190)=1.87, p=0.102	F(5,185)=0.29, p=0.917
5 (stimulus 30-50 dB > background) x 2 (genotype) ANOVA: startle amplitude	genotype	F(1,38)=5.86, p=0.020	F(1,37)=6.93, p=0.012
	stimulus dB	F(4,152)=67.14, p<0.001	F(4,148)=58.21, p<0.001
	genotype x stimulus dB	F(4,152)=6.18, p<0.001	F(4,148)=5.12, p=0.001
	post hoc (Sidak): Pten+/+ vs. Pten+/-	30dB > background p=0.716	30dB > background p=0.105
		35dB > background p=0.735	35dB > background p=0.147
		40dB > background p=0.091	40dB > background p=0.031
		45dB > background p=0.005	45dB > background p=0.007
		50dB > background p=0.003	50dB > background p=0.008
Genotype t-test: startle amplitude	0dB > background	t(38)=0.79, p=0.435	t(37)=1.14, p=0.263
	5dB > background	t(38)=1.75, p=0.088	t(37)=0.04, p=0.969
	10dB > background	t(38)=2.54, p=0.015	t(37)=1.86, p=0.071
	15dB > background	t(38)=2.38, p=0.023	t(37)=0.14, p=0.893
	20dB > background	t(38)=2.26, p=0.030	t(37)=0.04, p=0.969
	25dB > background	t(38)=1.87, p=0.070	t(37)=0.24, p=0.815
	30dB > background	t(38)=0.37, p=0.716	t(37)=1.66, p=0.105
	35dB > background	t(38)=0.34, p=0.735	t(37)=1.48, p=0.147
	40dB > background	t(38)=1.73, p=0.091	t(37)=2.25, p=0.031
	45dB > background	t(38)=3.00, p=0.005	t(37)=2.87, p=0.007
	50dB > background	t(38)=3.18, p=0.003	t(37)=2.80, p=0.008
Paired-samples t-test vs. 0dB > background in Pten+/+: startle amplitude	5dB > background	t(17)=0.87, p=0.398	t(20)=0.34, p=0.739
	10dB > background	t(17)=0.57, p=0.576	t(20)=1.24, p=0.228
	15dB > background	t(17)=3.36, p=0.004	t(20)=3.19, p=0.005
	20dB > background	t(17)=2.17, p=0.045	t(20)=3.16, p=0.005
	25dB > background	t(17)=3.08, p=0.007	t(20)=3.92, p=0.001
	30dB > background	t(17)=5.42, p<0.001	t(20)=4.68, p<0.001
	35dB > background	t(17)=4.82, p<0.001	t(20)=5.98, p<0.001
	40dB > background	t(17)=7.45, p<0.001	t(20)=6.38, p<0.001
	45dB > background	t(17)=9.21, p<0.001	t(20)=8.43, p<0.001
	50dB > background	t(17)=9.67, p<0.001	t(20)=7.65, p<0.001
Paired-samples t-test vs. 0db > background in Pten+/-: startle amplitude	5dB > background	t(21)=0.16, p=0.873	t(17)=1.13, p=0.274
	10dB > background	t(21)=3.38, p=0.003	t(17)=1.77, p=0.094
	15dB > background	t(21)=4.60, p<0.001	t(17)=1.88, p=0.077
	20dB > background	t(21)=5.67, p<0.001	t(17)=3.19, p=0.005
	25dB > background	t(21)=6.56, p<0.001	t(17)=2.89, p=0.010
	30dB > background	t(21)=6.68, p<0.001	t(17)=4.83, p<0.001
	35dB > background	t(21)=8.88, p<0.001	t(17)=5.94, p<0.001
	40dB > background	t(21)=12.91, p<0.001	t(17)=8.98, p<0.001
	45dB > background	t(21)=11.93, p<0.001	t(17)=7.23, p<0.001
	50dB > background	t(21)=12.29, p<0.001	t(17)=10.74, p<0.001
11 (stimulus dB) x 2 (genotype) ANOVA: normalized log10 startle amplitude	genotype	F(1,38)=0.23, p=0.632	F(1,37)=7.67, p=0.009
	stimulus dB	F(10,380)=259.71, p<0.001	F(10,370)=210.96, p<0.001
	genotype x stimulus dB	F(10,380)=6.36, p<0.001	F(10,370)=3.92, p<0.001
	post hoc (Sidak): Pten+/+ vs. Pten+/-	0dB > background p=0.318	0dB > background p=0.521
		5dB > background p=0.515	5dB > background p=0.025
		10dB > background p=0.109	10dB > background p=0.586
		15dB > background p=0.033	15dB > background p=0.104
		20dB > background p=0.009	20dB > background p=0.255
		25dB > background p=0.012	25dB > background p=0.358
		30dB > background p=0.770	30dB > background p=0.019
		35dB > background p=0.964	35dB > background p=0.070
		40dB > background p=0.361	40dB > background p=0.006
		45dB > background p=0.023	45dB > background p=0.001
		50dB > background p=0.042	50dB > background p=0.002
6 (stimulus 0-25 dB > background) x 2 (genotype) ANOVA: normalized log10 startle amplitude	genotype	F(1,38)=6.63, p=0.014	F(1,37)=2.43, p=0.127
	stimulus dB	F(5,190)=57.04, p<0.001	F(5,185)=29.92, p<0.001
	genotype x stimulus dB	F(5,190)=2.44, p=0.036	F(5,185)=0.54, p=0.750
	post hoc (Sidak): Pten+/+ vs. Pten+/-	0dB > background p=0.318	n/a
		5dB > background p=0.515	n/a
		10dB > background p=0.109	n/a
		15dB > background p=0.033	n/a
		20dB > background p=0.009	n/a
		25dB > background p=0.012	n/a
5 (stimulus 30-50 dB > background) x 2 (genotype) ANOVA: normalized log10 startle amplitude	genotype	F(1,38)=1.76, p=0.192	F(1,37)=10.10, p=0.003
	stimulus dB	F(4,152)=91.67, p<0.001	F(4,148)=105.64, p<0.001
	genotype x stimulus dB	F(4,152)=2.79, p=0.029	F(4,148)=1.69, p=0.155
	post hoc (Sidak): Pten+/+ vs. Pten+/-	30dB > background p=0.770	n/a
		35dB > background p=0.964	n/a
		40dB > background p=0.361	n/a
		45dB > background p=0.023	n/a
		50dB > background p=0.042	n/a
Genotype t-test: normalized log10 startle amplitude	0dB > background	t(38)=1.01, p=0.318	t(37)=0.65, p=0.521
	5dB > background	t(38)=0.66, p=0.515	t(37)=2.33, p=0.025
	10dB > background	t(38)=1.64, p=0.109	t(37)=0.55, p=0.586
	15dB > background	t(38)=2.21, p=0.033	t(37)=1.67, p=0.104
	20dB > background	t(38)=2.75, p=0.009	t(37)=1.16, p=0.255
	25dB > background	t(38)=2.66, p=0.012	t(37)=0.93, p=0.358
	30dB > background	t(38)=0.29, p=0.770	t(37)=2.46, p=0.019
	35dB > background	t(38)=0.05, p=0.964	t(37)=1.87, p=0.070
	40dB > background	t(38)=0.92, p=0.361	t(37)=2.91, p=0.006
	45dB > background	t(38)=2.36, p=0.023	t(37)=3.55, p=0.001
	50dB > background	t(38)=2.11, p=0.042	t(37)=3.33, p=0.002
One-sample t-test vs. 0 in Pten+/+: normalized log10 startle amplitude	0dB > background	t(17)=0.09, p=0.399	t(20)=1.35, p=0.192
	5dB > background	t(17)=0.15, p=0.576	t(20)=1.52, p=0.144
	10dB > background	t(17)=2.23, p=0.004	t(20)=2.84, p=0.010
	15dB > background	t(17)=4.97, p=0.045	t(20)=5.39, p<0.001
	20dB > background	t(17)=4.60, p=0.007	t(20)=5.94, p<0.001
	25dB > background	t(17)=5.46, p<0.001	t(20)=6.67, p<0.001
	30dB > background	t(17)=9.18, p<0.001	t(20)=8.33, p<0.001
	35dB > background	t(17)=9.82, p<0.001	t(20)=10.08, p<0.001
	40dB > background	t(17)=15.68, p<0.001	t(20)=13.52, p<0.001
	45dB > background	t(17)=19.23, p<0.001	t(20)=16.98, p<0.001
	50dB > background	t(17)=18.35, p<0.001	t(20)=16.63, p<0.001
One-sample t-test vs. 0 in Pten+/-: normalized log10 startle amplitude	0dB > background	t(21)=2.00, p=0.058	t(17)=0.57, p=0.576
	5dB > background	t(21)=0.85, p=0.405	t(17)=1.77, p=0.095
	10dB > background	t(21)=4.72, p<0.001	t(17)=1.96, p=0.066
	15dB > background	t(21)=7.06, p<0.001	t(17)=2.53, p=0.022
	20dB > background	t(21)=8.79, p<0.001	t(17)=5.31, p<0.001
	25dB > background	t(21)=12.67, p<0.001	t(17)=4.93, p<0.001
	30dB > background	t(21)=12.27, p<0.001	t(17)=8.88, p<0.001
	35dB > background	t(21)=16.53, p<0.001	t(17)=10.59, p<0.001
	40dB > background	t(21)=20.32, p<0.001	t(17)=15.21, p<0.001
	45dB > background	t(21)=22.01, p<0.001	t(17)=14.65, p<0.001
	50dB > background	t(21)=22.19, p<0.001	t(17)=20.14, p<0.001
Genotype t-test: sigmoid function	threshold	t(38)=2.24, p=0.031	t(37)=0.88, p=0.387
	midpoint	t(38)=1.36, p=0.181	t(37)=0.32, p=0.755
	maximum startle	t(38)=2.95, p=0.005	t(37)=2.78, p=0.008
	slope	t(38)=0.82, p=0.419	t(37)=1.19, p=0.243
	root mean squared error	t(38)=0.12, p=0.902	t(37)=0.10, p=0.923
Acoustic Startle Habituation
Analysis	Effect	Statistics in Females	Statistics in Males
3 (startle phase) x 2 (genotype) ANOVA	genotype	F(1,76)=9.70, p=0.003	F(1,76)=8.55, p=0.006
	phase	F(2,76)=4.66, p=0.012	F(2,76)=13.43, p<0.001
	genotype x phase	F(2,76)=2.50, p=0.089	F(2,76)=0.76, p=0.470
Genotype t-test	phase I startle	t(38)=3.37, p=0.002	t(37)=2.33, p=0.025
	phase II startle	t(38)=1.92, p=0.063	t(37)=2.46, p=0.019
	phase III startle	t(38)=1.84, p=0.074	t(37)=3.42, p=0.002
	% habituation	t(38)=0.20, p=0.844	t(37)=0.66, p=0.511
One-sample t-test: habituation score vs. 0	Pten+/+	t(17)=1.02, p=0.321	t(20)=2.73, p=0.013
	Pten+/-	t(21)=1.03, p=0.314	t(17)=3.44, p=0.003
Pre-pulse Inhibition
Analysis	Effect	Statistics in Females	Statistics in Males
3 (pre-pulse dB) x 2 (genotype) ANOVA	genotype	F(1,76)=5.98, p=0.019	F(1,76)=3.92, p=0.055
	pre-pulse dB	F(2,76)=74.07, p<0.001	F(2,76)=111.68, p<0.001
	genotype x pre-pulse dB	F(2,76)=0.24, p=0.786	F(2,76)=2.07, p=0.134
Genotype t-test	4dB above background	t(38)=2.02, p=0.050	t(37)=0.56, p=0.579
	8dB above background	t(38)=2.25, p=0.031	t(37)=2.40, p=0.022
	16dB above background	t(38)=1.94, p=0.059	t(37)=2.89, p=0.006
Significant results are in bold, trends are in italics.
