# Supplementary material for: Pten haploinsufficiency causes desynchronized growth of brain areas involved in sensory processing
Source: iScience. 2022 Jan 19;25(2):103796. doi: 10.1016/j.isci.2022.103796 (PMC8844819; doi:10.1016/j.isci.2022.103796)
Supplement: Table S4. Statistics for novel object recognition, puzzle box, and morris water maze, related to Figures 4 and 5 — Significant results are in bold, trends are in italics. [file mmc4.xlsx]

## Sheet: Suppl. Table S4
Table S4. Statistics for Novel Object Recognition, Puzzle Box, and Morris Water Maze, related to Figures 4-5.
Novel Object Recognition
Analysis	Effect	Statistics in Females	Statistics in Males
Paired-samples t-test: % time novel vs. familiar object	Pten+/+	t(11)=2.58, p=0.026	t(16)=3.20, p=0.006
	Pten+/-	t(11)=0.22, p=0.832	t(16)=2.46, p=0.027
Genotype t-test	Discrimination Index	t(22)=1.57, p=0.130	t(31)=0.71, p=0.481
3 (phase) x 2 (genotype) ANOVA on % of trial spent investigating	genotype	F(1,22)=3.22, p=0.087	F(1,22)=8.21, p=0.007
	trial	F(2,44)=26.38, p<0.001	F(2,62)=51.60, p<0.001
	genotype x trial	F(2,44)=2.50, p=0.094	F(2,62)=0.36, p=0.702
Genotype t-test	S1	t(22)=2.94, p=0.008	t(31)=1.75, p=0.090
	S2	t(22)=1.19, p=0.247	t(31)=2.71, p=0.011
	test	t(22)=0.23, p=0.819	t(31)=2.49, p=0.018
One-way (phase) ANOVA on % of trial spent investigating: Pten+/+	Phase	F(2,22)=25.24, p<0.001	F(2,32)=35.20, p<0.001
	post hoc (Sidak)	S1 vs. S2 p<0.001	S1 vs. S2 p<0.001
		S1 vs. test p<0.001	S1 vs. test p<0.001
		S2 vs. test p=0.990	S2 vs. test p=0.003
One-way (phase) ANOVA on % of trial spent investigating: Pten+/-	Phase	F(2,22)=6.36, p=0.007	F(2,30)=18.80, p<0.001
	post hoc (Sidak)	S1 vs. S2 p=0.003	S1 vs. S2 p=0.001
		S1 vs. test p=0.249	S1 vs. test p=0.014
		S2 vs. test p=0.516	S2 vs. test p<0.001
Puzzle Box
Analysis	Effect	Statistics in Females	Statistics in Males
4 (condition) x 2 (genotype) ANOVA	genotype	F(1,45)=0.64, p=0.430	F(1,22)=0.36, p=0.553
	condition	F(3,135)=111.31, p<0.001	F(3,66)=15.49, p<0.001
	genotype x condition	F(3,135)=3.57, p=0.016	F(3,66)=0.64, p=0.589
	post hoc (Sidak): Pten+/+ vs. Pten+/-	Condition 1 p=0.260	n/a
		Condition 2 p=0.960	n/a
		Condition 3 p=0.024	n/a
		Condition 4 p=0.971	n/a
Genotype t-test (% of trial max to complete)	Condition 1 (tunnel)	t(45)=1.14, p=0.260	t(22)=1.32, p=0.200
	Condition 2 (tunnel+bedding)	t(45)=0.06, p=0.954	t(22)=0.71, p=0.486
	Condition 3 (tissue)	t(45)=2.34, p=0.024	t(22)=0.31, p=0.756
	Condition 4 (foam)	t(45)=0.04, p=0.971	t(22)=0.43, p=0.675
	Condition 0 Test 1-Condition 0 Test 2	t(45)=0.92, p=0.365	t(22)=0.76, p=0.458
Chi-square on % of mice successful at task	Condition 0 Test 1	χ2(1)=1.07, p=0.302	n/a (100%)
	Condition 1 Test 1	χ2(1)=2.16, p=0.142	χ2(1)=0.38, p=0.537
	Condition 1 Test 2	χ2(1)=1.07, p=0.302	χ2(1)=2.27, p=0.132
	Condition 1 Test 3	n/a (100%)	χ2(1)<0.001, p>0.999
	Condition 2 Test 1	χ2(1)=0.06, p=0.813	χ2(1)=0.18, p=0.673
	Condition 2 Test 2	χ2(1)=0.14, p=0.710	χ2(1)=0.18, p=0.673
	Condition 2 Test 3	χ2(1)=0.09, p=0.764	χ2(1)=0.89, p=0.346
	Condition 3 Test 1	χ2(1)=6.53, p=0.011	χ2(1)=0.20, p=0.653
	Condition 3 Test 2	χ2(1)=3.85, p=0.050	χ2(1)=0.25, p=0.615
	Condition 3 Test 3	χ2(1)=2.56, p=0.110	χ2(1)=0.18, p=0.673
	Condition 4 Test 1	χ2(1)=2.87, p=0.090	χ2(1)<0.001, p>0.999
	Condition 4 Test 2	χ2(1)<0.01, p=0.955	χ2(1)=0.18, p=0.673
	Condition 4 Test 3	χ2(1)=0.27, p=0.601	χ2(1)=0.25, p=0.615
	Condition 0 Test 2	χ2(1)=0.98, p=0.322	n/a (100%)
OFT: 2 (thigmotaxis) x 2 (genotype) ANOVA	genotype	F(1,45)=3.42, p=0.071	F(1,22)=1.00, p=0.328
	thigmotaxis	F(1,45)=4657.94, p<0.001	F(1,22)=785.60, p<0.001
	genotype x thigmotaxis	F(1,45)=3.59, p=0.065	F(1,22)=2.55, p=0.125
OFT: genotype t-test	% center time	t(45)=1.39, p=0.156	t(22)=1.53, p=0.141
	distance traveled	t(45)=0.81, p=0.423	t(22)=0.80, p=0.434
	velocity	t(45)=0.44, p=0.662	t(22)=0.90, p=0.379
OFT: paired-samples t-test, center vs. thigmotaxis duration	Pten+/+	t(23)=44.39, p<0.001	t(11)=19.79, p<0.001
	Pten+/-	t(22)=53.18, p<0.001	t(11)=19.20, p<0.001
Morris Water Maze
Analysis	Effect	Statistics in Females	Statistics in Males
Acquisition: 8 (female) or 7 (male) (day) x 2 (genotype) ANOVA for latency to find platform	genotype	F(1,22)<0.01, p=0.970	F(1,22)=0.57, p=0.567
	day	F(7,154)=9.90, p<0.001	F(6,132)=10.48, p<0.001
	genotype x day	F(7,154)=0.97, p=0.453	F(6,132)=0.40, p=0.881
Reversal: 6 (female) or 5 (male) (day) x 2 (genotype) ANOVA for latency to find platform	genotype	F(1,22)=4.79, p=0.039	F(1,22)=1.27, p=0.273
	day	F(5,110)=15.88, p<0.001	F(4,88)=16.48, p<0.001
	genotype x day	F(5,110)=0.32, p=0.903	F(4,88)=0.34, p=0.847
Acquisition: 8 (female) or 7 (male) (day) x 2 (genotype) ANOVA for distance traveled	genotype	F(1,22)=0.06, p=0.812	F(1,22)=0.36, p=0.554
	day	F(7,154)=9.72, p<0.001	F(6,132)=9.02, p<0.001
	genotype x day	F(7,154)=0.69, p=0.684	F(6,132)=0.26, p=0.954
Reversal: 6 (female) or 5 (male) (day) x 2 (genotype) ANOVA for distance traveled	genotype	F(1,22)=3.73, p=0.067	F(1,22)=1.69, p=0.207
	day	F(5,110)=13.27, p<0.001	F(4,88)=12.62, p<0.001
	genotype x day	F(5,110)=0.54, p=0.745	F(4,88)=0.31, p=0.870
Acquisition: 8 (female) or 7 (male) (day) x 2 (genotype) ANOVA for percent successful trials	genotype	F(1,22)=0.71, p=0.408	F(1,22)=1.15, p=0.296
	day	F(7,154)=5.74, p<0.001	F(6,132)=8.00, p<0.001
	genotype x day	F(7,154)=0.28, p=0.962	F(6,132)=0.37, p=0.900
Reversal: 6 (female) or 5 (male) (day) x 2 (genotype) ANOVA for percent successful trials	genotype	F(1,22)=0.01, p=0.933	F(1,22)=0.82, p=0.374
	day	F(5,110)=12.58, p<0.001	F(4,88)=9.87, p<0.001
	genotype x day	F(5,110)=0.98, p=0.435	F(4,88)=0.67, p=0.615
Probe (Acquisition): 4 (day) x 2 (genotype) ANOVA for distance to platform location	genotype	F(1,22)=1.30, p=0.267	F(1,22)=0.63, p=0.435
	day	F(3,66)=6.54, p=0.001	F(3,66)=16.77, p<0.001
	genotype x day	F(3,66)=1.43, p=0.241	F(3,66)=0.32, p=0.812
Probe (Reversal): 3 (day) x 2 (genotype) ANOVA for distance to platform location	genotype	F(1,22)=3.31, p=0.083	F(1,22)=2.15, p=0.156
	day	F(2,44)=10.09, p<0.001	F(2,44)=0.48, p=0.625
	genotype x day	F(2,44)=1.15, p=0.325	F(2,44)=1.27, p=0.292
Probe (Acquisition): 4 (day) x 2 (genotype) ANOVA for number of platform location crossings	genotype	F(1,22)=0.19, p=0.670	F(1,22)=0.18, p=0.676
	day	F(3,66)=4.62, p=0.005	F(3,66)=11.63, p<0.001
	genotype x day	F(3,66)=1.40, p=0.251	F(3,66)=0.65, p=0.586
Probe (Reversal): 3 (day) x 2 (genotype) ANOVA for number of platform location crossings	genotype	F(1,22)=0.47, p=0.498	F(1,22)=0.19, p=0.666
	day	F(2,44)=1.38, p=0.263	F(2,44)=0.46, p=0.633
	genotype x day	F(2,44)=0.22, p=0.807	F(2,44)=1.89, p=0.164
Probe (Acquisition): 4 (day) x 2 (genotype) ANOVA for latency to cross platform location	genotype	F(1,22)=0.03, p=0.869	F(1,22)=0.01, p=0.920
	day	F(3,66)=3.27, p=0.026	F(3,66)=3.84, p=0.014
	genotype x day	F(3,66)=0.86, p=0.468	F(3,66)=0.20, p=0.895
Probe (Reversal): 3 (day) x 2 (genotype) ANOVA for latency to cross platform location	genotype	F(1,22)<0.01, p>0.999	F(1,22)=1.10, p=0.305
	day	F(2,44)=2.03, p=0.143	F(2,44)=0.02, p=0.981
	genotype x day	F(2,44)=0.07, p=0.936	F(2,44)=2.16, p=0.128
Probe (Acquisition): 4 (day) x 2 (genotype) ANOVA for percent time in platform quadrant	genotype	F(1,22)=1.44, p=0.243	F(1,22)=1.37, p=0.254
	day	F(3,66)=7.00, p<0.001	F(3,66)=13.48, p<0.001
	genotype x day	F(3,66)=1.71, p=0.174	F(3,66)=0.25, p=0.860
Probe (Reversal): 3 (day) x 2 (genotype) ANOVA for percent time in platform quadrant	genotype	F(1,22)=6.65, p=0.017	F(1,22)=2.61, p=0.120
	day	F(2,44)=6.04, p=0.005	F(2,44)=0.04, p=0.959
	genotype x day	F(2,44)=1.00, p=0.376	F(2,44)=0.49, p=0.615
Probe (Acquisition): 4 (day) x 2 (genotype) ANOVA for latency to platform quadrant	genotype	F(1,22)=0.11, p=0.749	F(1,22)=1.06, p=0.315
	day	F(3,66)=4.61, p=0.005	F(3,66)=3.61, p=0.018
	genotype x day	F(3,66)=0.94, p=0.425	F(3,66)=1.26, p=0.296
Probe (Reversal): 3 (day) x 2 (genotype) ANOVA for latency to platform quadrant	genotype	F(1,22)=2.18, p=0.154	F(1,22)=0.84, p=0.370
	day	F(2,44)=4.48, p=0.017	F(2,44)=1.84, p=0.171
	genotype x day	F(2,44)=0.23, p=0.793	F(2,44)=0.18, p=0.839
Probe (Acquisition): 4 (day) x 2 (genotype) ANOVA for distance traveled	genotype	F(1,22)=0.62, p=0.440	F(1,22)=1.55, p=0.227
	day	F(3,66)=9.46, p<0.001	F(3,66)=4.94, p=0.004
	genotype x day	F(3,66)=0.57, p=0.635	F(3,66)=0.46, p=0.712
Probe (Reversal): 3 (day) x 2 (genotype) ANOVA for distance traveled	genotype	F(1,22)=0.70, p=0.411	F(1,22)=1.16, p=0.294
	day	F(2,44)=0.81, p=0.450	F(2,44)=9.83, p<0.001
	genotype x day	F(2,44)=1.14, p=0.330	F(2,44)=0.06, p=0.945
One-sample t-test: percent time in platform quadrant vs. chance (25%)	Acquisition 1 Pten+/+	t(11)=1.29, p=0.222	t(11)=1.26, p=0.234
	Acquisition 2 Pten+/+	t(11)=3.44, p=0.006	t(11)=1.48, p=0.168
	Acquisition 3 Pten+/+	t(11)=2.86, p=0.015	t(11)=7.93, p<0.001
	Acquisition 4 Pten+/+	t(11)=4.90, p<0.001	t(11)=4.55, p=0.001
	Reversal 1 Pten+/+	t(11)=1.68, p=0.121	t(11)=0.83, p=0.422
	Reversal 2 Pten+/+	t(11)=2.79, p=0.018	t(11)=0.10, p=0.925
	Reversal 3 Pten+/+	t(11)=4.20, p=0.001	t(11)=0.03, p=0.976
	Acquisition 1 Pten+/-	t(11)=0.17, p=0.868	t(11)=1.79, p=0.101
	Acquisition 2 Pten+/-	t(11)=0.65, p=0.527	t(11)=2.33, p=0.040
	Acquisition 3 Pten+/-	t(11)=1.70, p=0.117	t(11)=8.74, p<0.001
	Acquisition 4 Pten+/-	t(11)=2.01, p=0.070	t(11)=6.83, p<0.001
	Reversal 1 Pten+/-	t(11)=1.82, p=0.096	t(11)=1.98, p=0.073
	Reversal 2 Pten+/-	t(11)=0.21, p=0.834	t(11)=2.21, p=0.050
	Reversal 3 Pten+/-	t(11)=1.86, p=0.090	t(11)=3.31, p=0.007
Significant results are in bold, trends are in italics. S, sample phase.
