# Supplementary material for: Pten haploinsufficiency causes desynchronized growth of brain areas involved in sensory processing
Source: iScience. 2022 Jan 19;25(2):103796. doi: 10.1016/j.isci.2022.103796 (PMC8844819; doi:10.1016/j.isci.2022.103796)
Supplement: Table S7. Statistics for acoustic startle threshold and three-chamber social approach timecourses, related to Figures 6 and 7 — Significant results are in bold, trends are in italics. [file mmc5.xlsx]

## Sheet: Suppl. Table S7
Table S7. Statistics for Acoustic Startle Threshold and Three-Chamber Social Approach Timecourse, related to Figures 6-7.
Timecourse for Acoustic Startle Threshold: Juveniles
Analysis	Effect	Statistics in Females	Statistics in Males
11 (stimulus dB) x 2 (genotype) ANOVA: startle amplitude	genotype	F(1,29)=2.61, p=0.613	F(1,25)=7.74, p=0.010
	stimulus dB	F(10,290)=183.68, p<0.001	F(10,250)=143.33, p<0.001
	genotype x stimulus dB	F(10,290)=0.45, p=0.923	F(10,250)=7.65, p<0.001
	post hoc (Sidak): Pten+/+ vs. Pten+/-	n/a	0dB > background p=0.003
		n/a	5dB > background p=0.109
		n/a	10dB > background p=0.134
		n/a	15dB > background p=0.112
		n/a	20dB > background p=0.734
		n/a	25dB > background p=0.490
		n/a	30dB > background p=0.138
		n/a	35dB > background p=0.046
		n/a	40dB > background p=0.003
		n/a	45dB > background p=0.015
		n/a	50dB > background p=0.007
6 (stimulus 0-25 dB > background) x 2 (genotype) ANOVA: startle amplitude	genotype	F(1,29)=1.44, p=0.239	F(1,25)=0.38, p=0.544
	stimulus dB	F(5,145)=67.64, p<0.001	F(5,125)=54.46, p<0.001
	genotype x stimulus dB	F(5,145)=0.21, p=0.959	F(5,125)=1.06, p=0.386
5 (stimulus 30-50 dB > background) x 2 (genotype) ANOVA: startle amplitude	genotype	F(1,29)=0.44, p=0.512	F(1,25)=8.57, p=0.007
	stimulus dB	F(4,116)=76.79, p<0.001	F(4,148)=74.63, p<0.001
	genotype x stimulus dB	F(4,116)=0.28, p=0.888	F(4,148)=5.26, p=0.001
	post hoc (Sidak): Pten+/+ vs. Pten+/-	n/a	30dB > background p=0.138
		n/a	35dB > background p=0.046
		n/a	40dB > background p=0.003
		n/a	45dB > background p=0.015
		n/a	50dB > background p=0.007
Genotype t-test: startle amplitude	0dB > background	t(29)=0.64, p=0.528	t(25)=3.32, p=0.003
	5dB > background	t(29)=1.68, p=0.103	t(25)=1.66, p=0.109
	10dB > background	t(29)=1.04, p=0.307	t(25)=1.55, p=0.134
	15dB > background	t(29)=2.17, p=0.039	t(25)=1.65, p=0.112
	20dB > background	t(29)=1.75, p=0.091	t(25)=0.34, p=0.734
	25dB > background	t(29)=0.30, p=0.767	t(25)=0.70, p=0.490
	30dB > background	t(29)=0.87, p=0.393	t(25)=1.53, p=0.138
	35dB > background	t(29)=0.37, p=0.718	t(25)=2.10, p=0.046
	40dB > background	t(29)=0.34, p=0.740	t(25)=3.34, p=0.003
	45dB > background	t(29)=0.38, p=0.709	t(25)=2.60, p=0.015
	50dB > background	t(29)=0.94, p=0.357	t(25)=2.95, p=0.007
Paired-samples t-test vs. 0 dB > background in Pten+/+: startle amplitude	5dB > background	t(14)=1.14, p=0.273	t(12)=1.50, p=0.159
	10dB > background	t(14)=0.26, p=0.802	t(12)=1.45, p=0.172
	15dB > background	t(14)=0.19, p=0.849	t(12)=2.57, p=0.025
	20dB > background	t(14)=1.67, p=0.118	t(12)=4.40, p=0.001
	25dB > background	t(14)=6.11, p<0.001	t(12)=5.46, p<0.001
	30dB > background	t(14)=8.48, p<0.001	t(12)=10.67, p<0.001
	35dB > background	t(14)=11.31, p<0.001	t(12)=8.62, p<0.001
	40dB > background	t(14)=11.86, p<0.001	t(12)=9.86, p<0.001
	45dB > background	t(14)=11.79, p<0.001	t(12)=8.69, p<0.001
	50dB > background	t(14)=10.78, p<0.001	t(12)=10.38, p<0.001
Paired-samples t-test vs. 0 dB > background in Pten+/-: startle amplitude	5dB > background	t(15)=0.76, p=0.460	t(13)=2.23, p=0.044
	10dB > background	t(15)=0.33, p=0.747	t(13)=0.94, p=0.365
	15dB > background	t(15)=2.97, p=0.010	t(13)=0.40, p=0.695
	20dB > background	t(15)=3.03, p=0.008	t(13)=2.71, p=0.018
	25dB > background	t(15)=6.04, p<0.001	t(13)=5.21, p<0.001
	30dB > background	t(15)=8.63, p<0.001	t(13)=5.40, p<0.001
	35dB > background	t(15)=9.42, p<0.001	t(13)=6.89, p<0.001
	40dB > background	t(15)=10.42, p<0.001	t(13)=7.79, p<0.001
	45dB > background	t(15)=9.14, p<0.001	t(13)=8.83, p<0.001
	50dB > background	t(15)=10.75, p<0.001	t(13)=9.42, p<0.001
11 (stimulus dB) x 2 (genotype) ANOVA: normalized log10 startle amplitude	genotype	F(1,29)=0.94, p=0.339	F(1,25)=5.12, p=0.033
	stimulus dB	F(10,290)=719.49, p<0.001	F(10,250)=409.35, p<0.001
	genotype x stimulus dB	F(10,290)=1.17, p=0.312	F(10,250)=6.15, p<0.001
	post hoc (Sidak): Pten+/+ vs. Pten+/-	n/a	0dB > background p=0.135
		n/a	5dB > background p=0.693
		n/a	10dB > background p=0.864
		n/a	15dB > background p=0.627
		n/a	20dB > background p=0.357
		n/a	25dB > background p=0.283
		n/a	30dB > background p=0.038
		n/a	35dB > background p=0.032
		n/a	40dB > background p=0.005
		n/a	45dB > background p=0.018
		n/a	50dB > background p=0.008
6 (stimulus 0-25 dB > background) x 2 (genotype) ANOVA: normalized log10 startle amplitude	genotype	F(1,29)<0.01, p=0.985	F(1,25)=0.45, p=0.508
	stimulus dB	F(5,145)=94.31, p<0.001	F(5,125)=78.59, p<0.001
	genotype x stimulus dB	F(5,145)=0.41, p=0.839	F(5,125)=1.48, p=0.200
5 (stimulus 30-50 dB > background) x 2 (genotype) ANOVA: normalized log10 startle amplitude	genotype	F(1,29)=1.99, p=0.170	F(1,25)=7.62, p=0.011
	stimulus dB	F(4,116)=132.85, p<0.001	F(4,100)=86.32, p<0.001
	genotype x stimulus dB	F(4,116)=0.26, p=0.902	F(4,100)=0.95, p=0.441
Genotype t-test: normalized log10 startle amplitude	0dB > background	t(29)=1.10, p=0.281	t(25)=1.55, p=0.135
	5dB > background	t(29)=0.35, p=0.732	t(25)=0.40, p=0.693
	10dB > background	t(29)=0.31, p=0.760	t(25)=0.17, p=0.864
	15dB > background	t(29)=0.78, p=0.440	t(25)=0.49, p=0.627
	20dB > background	t(29)=0.29, p=0.771	t(25)=0.94, p=0.357
	25dB > background	t(29)=0.30, p=0.767	t(25)=1.10, p=0.283
	30dB > background	t(29)=1.14, p=0.263	t(25)=2.19, p=0.038
	35dB > background	t(29)=0.99, p=0.330	t(25)=2.28, p=0.032
	40dB > background	t(29)=0.94, p=0.355	t(25)=3.12, p=0.005
	45dB > background	t(29)=1.13, p=0.268	t(25)=2.53, p=0.018
	50dB > background	t(29)=2.00, p=0.055	t(25)=2.87, p=0.008
One-sample t-test vs. 0 in Pten+/+: normalized log10 startle amplitude	0dB > background	t(14)=1.89, p=0.079	t(12)=0.41, p=0.691
	5dB > background	t(14)=0.10, p=0.925	t(12)=1.74, p=0.107
	10dB > background	t(14)=1.17, p=0.260	t(12)=2.10, p=0.058
	15dB > background	t(14)=2.01, p=0.064	t(12)=5.57, p<0.001
	20dB > background	t(14)=4.18, p=0.001	t(12)=6.66, p<0.001
	25dB > background	t(14)=8.38, p<0.001	t(12)=7.71, p<0.001
	30dB > background	t(14)=15.08, p<0.001	t(12)=16.39, p<0.001
	35dB > background	t(14)=22.95, p<0.001	t(12)=20.37, p<0.001
	40dB > background	t(14)=27.24, p<0.001	t(12)=28.10, p<0.001
	45dB > background	t(14)=30.51, p<0.001	t(12)=22.85, p<0.001
	50dB > background	t(14)=34.10, p<0.001	t(12)=27.74, p<0.001
One-sample t-test vs. 0 in Pten+/-: normalized log10 startle amplitude	0dB > background	t(15)=0.18, p=0.856	t(13)=2.34, p=0.036
	5dB > background	t(15)=0.36, p=0.722	t(13)=1.24, p=0.237
	10dB > background	t(15)=0.72, p=0.484	t(13)=1.93, p=0.076
	15dB > background	t(15)=2.83, p=0.013	t(13)=2.66, p=0.020
	20dB > background	t(15)=2.74, p=0.015	t(13)=5.43, p<0.001
	25dB > background	t(15)=8.88, p<0.001	t(13)=6.64, p<0.001
	30dB > background	t(15)=16.67, p<0.001	t(13)=8.07, p<0.001
	35dB > background	t(15)=21.85, p<0.001	t(13)=10.15, p<0.001
	40dB > background	t(15)=24.61, p<0.001	t(13)=11.17, p<0.001
	45dB > background	t(15)=26.32, p<0.001	t(13)=15.32, p<0.001
	50dB > background	t(15)=31.84, p<0.001	t(13)=16.48, p<0.001
Genotype t-test: sigmoid function	threshold	t(29)=0.96, p=0.344	t(25)=1.43, p=0.165
	midpoint	t(29)=0.08, p=0.937	t(25)=1.36, p=0.186
	maximum startle	t(29)=0.69, p=0.497	t(25)=2.81, p=0.009
	slope	t(29)=1.40, p=0.173	t(25)=0.07, p=0.944
	root mean squared error	t(29)=0.70, p=0.487	t(25)=0.37, p=0.717
Timecourse for Acoustic Startle Threshold: Adolescents
11 (stimulus dB) x 2 (genotype) ANOVA: startle amplitude	genotype	F(1,36)=1.51, p=0.228	F(1,23)=5.01, p=0.035
	stimulus dB	F(10,360)=172.32, p<0.001	F(10,230)=107.17, p<0.001
	genotype x stimulus dB	F(10,360)=1.18, p=0.306	F(10,230)=5.00, p<0.001
	post hoc (Sidak): Pten+/+ vs. Pten+/-	n/a	0dB > background p=0.292
		n/a	5dB > background p=0.738
		n/a	10dB > background p=0.895
		n/a	15dB > background p=0.531
		n/a	20dB > background p=0.201
		n/a	25dB > background p=0.909
		n/a	30dB > background p=0.136
		n/a	35dB > background p=0.979
		n/a	40dB > background p=0.070
		n/a	45dB > background p=0.043
		n/a	50dB > background p=0.020
6 (stimulus 0-25 dB > background) x 2 (genotype) ANOVA: startle amplitude	genotype	F(1,36)=0.01, p=0.934	F(1,23)=0.69, p=0.414
	stimulus dB	F(5,180)=9.06, p<0.001	F(5,115)=3.60, p=0.005
	genotype x stimulus dB	F(5,180)=0.20, p=0.952	F(5,115)=0.57, p=0.723
5 (stimulus 30-50 dB > background) x 2 (genotype) ANOVA: startle amplitude	genotype	F(1,36)=1.40, p=0.244	F(1,23)=5.60, p=0.027
	stimulus dB	F(4,144)=137.84, p<0.001	F(4,92)=90.29, p<0.001
	genotype x stimulus dB	F(4,144)=1.14, p=0.338	F(4,92)=4.63, p=0.002
	post hoc (Sidak): Pten+/+ vs. Pten+/-	n/a	30dB > background p=0.136
		n/a	35dB > background p=0.979
		n/a	40dB > background p=0.070
		n/a	45dB > background p=0.043
		n/a	50dB > background p=0.020
Genotype t-test: startle amplitude	0dB > background	t(36)=0.07, p=0.944	t(23)=1.08, p=0.292
	5dB > background	t(36)=0.25, p=0.807	t(23)=0.34, p=0.738
	10dB > background	t(36)=0.38, p=0.703	t(23)=0.13, p=0.895
	15dB > background	t(36)=0.38, p=0.708	t(23)=0.64, p=0.531
	20dB > background	t(36)=0.68, p=0.501	t(23)=1.32, p=0.201
	25dB > background	t(36)=0.34, p=0.737	t(23)=0.12, p=0.909
	30dB > background	t(36)=0.80, p=0.430	t(23)=1.54, p=0.136
	35dB > background	t(36)=0.25, p=0.802	t(23)=0.03, p=0.979
	40dB > background	t(36)=1.18, p=0.245	t(23)=1.90, p=0.070
	45dB > background	t(36)=1.55, p=0.130	t(23)=2.14, p=0.043
	50dB > background	t(36)=0.65, p=0.517	t(23)=2.50, p=0.020
Paired-samples t-test vs. 0 dB > background in Pten+/+: startle amplitude	5dB > background	t(18)=1.22, p=0.237	t(12)=0.68, p=0.509
	10dB > background	t(18)=1.07, p=0.298	t(12)=1.21, p=0.250
	15dB > background	t(18)=1.61, p=0.124	t(12)=0.97, p=0.352
	20dB > background	t(18)=2.12, p=0.048	t(12)=1.79, p=0.099
	25dB > background	t(18)=2.27, p=0.036	t(12)=3.12, p=0.009
	30dB > background	t(18)=3.63, p=0.002	t(12)=2.98, p=0.011
	35dB > background	t(18)=7.56, p<0.001	t(12)=6.92, p<0.001
	40dB > background	t(18)=8.41, p<0.001	t(12)=5.76, p<0.001
	45dB > background	t(18)=10.02, p<0.001	t(12)=7.69, p<0.001
	50dB > background	t(18)=11.45, p<0.001	t(12)=10.04, p<0.001
Paired-samples t-test vs. 0 dB > background in Pten+/-: startle amplitude	5dB > background	t(18)=1.16, p=0.260	t(11)=0.43, p=0.677
	10dB > background	t(18)=1.44, p=0.167	t(11)=0.41, p=0.692
	15dB > background	t(18)=2.01, p=0.060	t(11)=0.41, p=0.688
	20dB > background	t(18)=1.81, p=0.087	t(11)=1.09, p=0.301
	25dB > background	t(18)=3.09, p=0.006	t(11)=0.90, p=0.387
	30dB > background	t(18)=4.24, p<0.001	t(11)=2.59, p=0.025
	35dB > background	t(18)=8.72, p<0.001	t(11)=2.92, p=0.014
	40dB > background	t(18)=8.44, p<0.001	t(11)=5.73, p<0.001
	45dB > background	t(18)=9.91, p<0.001	t(11)=6.77, p<0.001
	50dB > background	t(18)=10.26, p<0.001	t(11)=7.32, p<0.001
11 (stimulus dB) x 2 (genotype) ANOVA: normalized log10 startle amplitude	genotype	F(1,36)=0.87, p=0.357	F(1,23)=3.50, p=0.074
	stimulus dB	F(10,360)=331.42, p<0.001	F(10,230)=210.13, p<0.001
	genotype x stimulus dB	F(10,360)=0.87, p=0.562	F(10,230)=3.07, p=0.001
	post hoc (Sidak): Pten+/+ vs. Pten+/-	n/a	0dB > background p=0.464
		n/a	5dB > background p=0.303
		n/a	10dB > background p=0.312
		n/a	15dB > background p=0.182
		n/a	20dB > background p=0.415
		n/a	25dB > background p=0.153
		n/a	30dB > background p=0.503
		n/a	35dB > background p=0.296
		n/a	40dB > background p=0.038
		n/a	45dB > background p=0.023
		n/a	50dB > background p=0.021
6 (stimulus 0-25 dB > background) x 2 (genotype) ANOVA: normalized log10 startle amplitude	genotype	F(1,36)=0.58, p=0.0.450	F(1,23)=1.62, p=0.215
	stimulus dB	F(5,180)=14.50, p<0.001	F(5,115)=7.41, p<0.001
	genotype x stimulus dB	F(5,180)=0.09, p=0.994	F(5,115)=0.36, p=0.873
5 (stimulus 30-50 dB > background) x 2 (genotype) ANOVA: normalized log10 startle amplitude	genotype	F(1,36)=0.82, p=0.370	F(1,23)=4.42, p=0.047
	stimulus dB	F(4,144)=290.80, p<0.001	F(4,92)=212.11, p<0.001
	genotype x stimulus dB	F(4,144)=1.93, p=0.109	F(4,92)=4.62, p=0.002
	post hoc (Sidak): Pten+/+ vs. Pten+/-	n/a	30dB > background p=0.503
		n/a	35dB > background p=0.296
		n/a	40dB > background p=0.038
		n/a	45dB > background p=0.023
		n/a	50dB > background p=0.021
Genotype t-test: normalized log10 startle amplitude	0dB > background	t(36)=0.90, p=0.372	t(23)=0.74, p=0.464
	5dB > background	t(36)=0.90, p=0.374	t(23)=1.05, p=0.303
	10dB > background	t(36)=0.51, p=0.617	t(23)=1.03, p=0.312
	15dB > background	t(36)=0.21, p=0.832	t(23)=1.38, p=0.182
	20dB > background	t(36)=0.67, p=0.510	t(23)=0.83, p=0.415
	25dB > background	t(36)=0.57, p=0.574	t(23)=1.48, p=0.153
	30dB > background	t(36)=0.31, p=0.756	t(23)=0.68, p=0.503
	35dB > background	t(36)=0.51, p=0.613	t(23)=1.07, p=0.296
	40dB > background	t(36)=1.02, p=0.315	t(23)=2.21, p=0.038
	45dB > background	t(36)=1.61, p=0.116	t(23)=2.43, p=0.023
	50dB > background	t(36)=0.73, p=0.473	t(23)=2.48, p=0.021
One-sample t-test vs. 0 in Pten+/+: normalized log10 startle amplitude	0dB > background	t(18)=0.25, p=0.803	t(12)=0.91, p=0.383
	5dB > background	t(18)=0.27, p=0.791	t(12)=0.82, p=0.430
	10dB > background	t(18)=1.99, p=0.062	t(12)=1.96, p=0.073
	15dB > background	t(18)=2.84, p=0.011	t(12)=1.96, p=0.074
	20dB > background	t(18)=2.74, p=0.013	t(12)=2.71, p=0.019
	25dB > background	t(18)=3.29, p=0.004	t(12)=4.51, p=0.001
	30dB > background	t(18)=4.64, p<0.001	t(12)=4.28, p=0.001
	35dB > background	t(18)=10.39, p<0.001	t(12)=8.51, p<0.001
	40dB > background	t(18)=13.21, p<0.001	t(12)=9.97, p<0.001
	45dB > background	t(18)=17.35, p<0.001	t(12)=16.52, p<0.001
	50dB > background	t(18)=17.89, p<0.001	t(12)=19.14, p<0.001
One-sample t-test vs. 0 in Pten+/-: normalized log10 startle amplitude	0dB > background	t(18)=1.33, p=0.201	t(11)=0.38, p=0.711
	5dB > background	t(18)=1.80, p=0.089	t(11)=0.68, p=0.509
	10dB > background	t(18)=1.38, p=0.184	t(11)=0.21, p=0.839
	15dB > background	t(18)=2.05, p=0.055	t(11)=0.36, p=0.724
	20dB > background	t(18)=2.06, p=0.054	t(11)=1.19, p=0.260
	25dB > background	t(18)=3.50, p=0.003	t(11)=1.15, p=0.273
	30dB > background	t(18)=5.68, p<0.001	t(11)=3.40, p=0.006
	35dB > background	t(18)=9.89, p<0.001	t(11)=3.68, p=0.004
	40dB > background	t(18)=13.59, p<0.001	t(11)=6.51, p<0.001
	45dB > background	t(18)=13.52, p<0.001	t(11)=8.21, p<0.001
	50dB > background	t(18)=18.33, p<0.001	t(11)=9.53, p<0.001
Genotype t-test: sigmoid function	threshold	t(36)=1.25, p=0.221	t(23)=0.13, p=0.896
	midpoint	t(36)=0.14, p=0.894	t(23)=0.33, p=0.745
	maximum startle	t(36)=0.55, p=0.589	t(23)=2.17, p=0.041
	slope	t(36)=1.95, p=0.059	t(23)=1.08, p=0.290
	root mean squared error	t(36)=0.73, p=0.471	t(23)=1.15, p=0.264
Timecourse for Acoustic Startle Threshold: Adults
11 (stimulus dB) x 2 (genotype) ANOVA: startle amplitude	genotype	F(1,31)=9.12, p=0.016	F(1,25)=3.23, p=0.084
	stimulus dB	F(10,310)=115.03, p<0.001	F(10,250)=74.98, p<0.001
	genotype x stimulus dB	F(10,310)=12.05, p<0.001	F(10,250)=3.93, p<0.001
	post hoc (Sidak): Pten+/+ vs. Pten+/-	0dB > background p=0.774	0dB > background p=0.029
		5dB > background p=0.692	5dB > background p=0.820
		10dB > background p=0.155	10dB > background p=0.226
		15dB > background p=0.110	15dB > background p=0.122
		20dB > background p=0.506	20dB > background p=0.013
		25dB > background p=0.019	25dB > background p=0.521
		30dB > background p=0.068	30dB > background p=0.368
		35dB > background p=0.529	35dB > background p=0.455
		40dB > background p=0.105	40dB > background p=0.046
		45dB > background p<0.001	45dB > background p=0.037
		50dB > background p=0.002	50dB > background p=0.102
6 (stimulus 0-25 dB > background) x 2 (genotype) ANOVA: startle amplitude	genotype	F(1,31)=3.99, p=0.055	F(1,25)=7.67, p=0.010
	stimulus dB	F(5,155)=21.87, p<0.001	F(5,125)=7.02, p<0.001
	genotype x stimulus dB	F(5,155)=1.78, p=0.120	F(5,125)=1.31, p=0.266
5 (stimulus 30-50 dB > background) x 2 (genotype) ANOVA: startle amplitude	genotype	F(1,31)=11.17, p=0.002	F(1,25)=3.99, p=0.057
	stimulus dB	F(4,124)=75.29, p<0.001	F(4,100)=56.44, p<0.001
	genotype x stimulus dB	F(4,124)=11.88, p<0.001	F(4,100)=3.48, p=0.010
	post hoc (Sidak): Pten+/+ vs. Pten+/-	30dB > background p=0.068	30dB > background p=0.368
		35dB > background p=0.529	35dB > background p=0.455
		40dB > background p=0.105	40dB > background p=0.046
		45dB > background p<0.001	45dB > background p=0.037
		50dB > background p=0.002	50dB > background p=0.102
Genotype t-test: startle amplitude	0dB > background	t(31)=0.29, p=0.774	t(25)=2.32, p=0.029
	5dB > background	t(31)=0.40, p=0.692	t(25)=0.23, p=0.820
	10dB > background	t(31)=1.56, p=0.155	t(25)=1.24, p=0.226
	15dB > background	t(31)=1.64, p=0.110	t(25)=1.60, p=0.122
	20dB > background	t(31)=0.67, p=0.506	t(25)=2.68, p=0.013
	25dB > background	t(31)=2.47, p=0.019	t(25)=0.65, p=0.521
	30dB > background	t(31)=1.89, p=0.068	t(25)=0.92, p=0.368
	35dB > background	t(31)=0.64, p=0.529	t(25)=0.76, p=0.455
	40dB > background	t(31)=1.67, p=0.105	t(25)=2.10, p=0.046
	45dB > background	t(31)=4.31, p<0.001	t(25)=2.21, p=0.037
	50dB > background	t(31)=3.30, p=0.002	t(25)=1.70, p=0.102
Paired-samples t-test vs. 0 dB > background in Pten+/+: startle amplitude	5dB > background	t(15)=0.75, p=0.463	t(12)=2.27, p=0.042
	10dB > background	t(15)=2.37, p=0.032	t(12)=3.13, p=0.009
	15dB > background	t(15)=2.88, p=0.012	t(12)=2.67, p=0.020
	20dB > background	t(15)=5.21, p<0.001	t(12)=1.98, p=0.071
	25dB > background	t(15)=4.61, p<0.001	t(12)=4.92, p<0.001
	30dB > background	t(15)=6.81, p<0.001	t(12)=9.47, p<0.001
	35dB > background	t(15)=5.70, p<0.001	t(12)=6.91, p<0.001
	40dB > background	t(15)=7.48, p<0.001	t(12)=7.67, p<0.001
	45dB > background	t(15)=9.24, p<0.001	t(12)=6.93, p<0.001
	50dB > background	t(15)=8.94, p<0.001	t(12)=8.31, p<0.001
Paired-samples t-test vs. 0 dB > background in Pten+/-: startle amplitude	5dB > background	t(16)=0.99, p=0.336	t(13)=0.30, p=0.769
	10dB > background	t(16)=2.93, p=0.010	t(13)=0.27, p=0.791
	15dB > background	t(16)=4.33, p=0.001	t(13)=0.98, p=0.343
	20dB > background	t(16)=3.23, p=0.005	t(13)=1.86, p=0.086
	25dB > background	t(16)=4.88, p<0.001	t(13)=2.07, p=0.059
	30dB > background	t(16)=6.31, p<0.001	t(13)=3.24, p=0.006
	35dB > background	t(16)=7.68, p<0.001	t(13)=5.13, p<0.001
	40dB > background	t(16)=9.35, p<0.001	t(13)=4.43, p=0.001
	45dB > background	t(16)=7.17, p<0.001	t(13)=5.66, p<0.001
	50dB > background	t(16)=8.24, p<0.001	t(13)=5.62, p<0.001
11 (stimulus dB) x 2 (genotype) ANOVA: normalized log10 startle amplitude	genotype	F(1,31)=0.02, p=0.885	F(1,25)=7.45, p=0.011
	stimulus dB	F(10,310)=268.02, p<0.001	F(10,250)=181.36, p<0.001
	genotype x stimulus dB	F(10,310)=8.56, p<0.001	F(10,250)=5.21, p<0.001
	post hoc (Sidak): Pten+/+ vs. Pten+/-	0dB > background p=0.735	0dB > background p=0.805
		5dB > background p=0.080	5dB > background p=0.124
		10dB > background p=0.052	10dB > background p=0.460
		15dB > background p=0.045	15dB > background p=0.417
		20dB > background p=0.252	20dB > background p=0.891
		25dB > background p=0.019	25dB > background p=0.316
		30dB > background p=0.044	30dB > background p=0.151
		35dB > background p=0.733	35dB > background p=0.056
		40dB > background p=0.550	40dB > background p=0.006
		45dB > background p=0.001	45dB > background p=0.005
		50dB > background p=0.041	50dB > background p=0.003
6 (stimulus 0-25 dB > background) x 2 (genotype) ANOVA: normalized log10 startle amplitude	genotype	F(1,31)=4.55, p=0.041	F(1,25)=0.66, p=0.423
	stimulus dB	F(5,155)=36.13, p<0.001	F(5,125)=11.42, p<0.001
	genotype x stimulus dB	F(5,155)=1.41, p=0.225	F(5,125)=0.91, p=0.479
5 (stimulus 30-50 dB > background) x 2 (genotype) ANOVA: normalized log10 startle amplitude	genotype	F(1,31)=1.59, p=0.217	F(1,25)=9.72, p=0.005
	stimulus dB	F(4,124)=139.78, p<0.001	F(4,100)=141.54, p<0.001
	genotype x stimulus dB	F(4,124)=12.78, p<0.001	F(4,100)=4.86, p=0.001
	post hoc (Sidak): Pten+/+ vs. Pten+/-	30dB > background p=0.044	30dB > background p=0.151
		35dB > background p=0.733	35dB > background p=0.056
		40dB > background p=0.550	40dB > background p=0.006
		45dB > background p=0.001	45dB > background p=0.005
		50dB > background p=0.041	50dB > background p=0.003
Genotype t-test: normalized log10 startle amplitude	0dB > background	t(31)=0.34, p=0.735	t(25)=0.25, p=0.805
	5dB > background	t(31)=1.81, p=0.080	t(25)=1.59, p=0.124
	10dB > background	t(31)=2.02, p=0.052	t(25)=0.75, p=0.460
	15dB > background	t(31)=2.09, p=0.045	t(25)=0.83, p=0.417
	20dB > background	t(31)=1.17, p=0.252	t(25)=0.14, p=0.891
	25dB > background	t(31)=2.48, p=0.019	t(25)=1.02, p=0.316
	30dB > background	t(31)=2.10, p=0.044	t(25)=1.48, p=0.151
	35dB > background	t(31)=0.34, p=0.733	t(25)=2.01, p=0.056
	40dB > background	t(31)=0.61, p=0.550	t(25)=3.03, p=0.006
	45dB > background	t(31)=3.55, p=0.001	t(25)=3.07, p=0.005
	50dB > background	t(31)=2.14, p=0.041	t(25)=3.24, p=0.003
One-sample t-test vs. 0 in Pten+/+: normalized log10 startle amplitude	0dB > background	t(15)=0.25, p=0.807	t(12)=0.64, p=0.534
	5dB > background	t(15)=1.69, p=0.111	t(12)=1.61, p=0.133
	10dB > background	t(15)=1.95, p=0.070	t(12)=1.78, p=0.101
	15dB > background	t(15)=3.39, p=0.004	t(12)=2.65, p=0.021
	20dB > background	t(15)=4.52, p<0.001	t(12)=2.50, p=0.028
	25dB > background	t(15)=6.24, p<0.001	t(12)=4.98, p<0.001
	30dB > background	t(15)=11.45, p<0.001	t(12)=9.21, p<0.001
	35dB > background	t(15)=12.02, p<0.001	t(12)=11.58, p<0.001
	40dB > background	t(15)=16.86, p<0.001	t(12)=14.78, p<0.001
	45dB > background	t(15)=18.52, p<0.001	t(12)=15.93, p<0.001
	50dB > background	t(15)=17.08, p<0.001	t(12)=18.88, p<0.001
One-sample t-test vs. 0 in Pten+/-: normalized log10 startle amplitude	0dB > background	t(16)=0.69, p=0.500	t(13)=0.13, p=0.896
	5dB > background	t(16)=0.76, p=0.461	t(13)=0.53, p=0.605
	10dB > background	t(16)=4.00, p=0.001	t(13)=0.74, p=0.473
	15dB > background	t(16)=5.49, p<0.001	t(13)=1.87, p=0.084
	20dB > background	t(16)=4.85, p<0.001	t(13)=2.62, p=0.021
	25dB > background	t(16)=6.90, p<0.001	t(13)=4.11, p=0.001
	30dB > background	t(16)=8.52, p<0.001	t(13)=5.74, p<0.001
	35dB > background	t(16)=12.86, p<0.001	t(13)=8.09, p<0.001
	40dB > background	t(16)=13.60, p<0.001	t(13)=8.12, p<0.001
	45dB > background	t(16)=13.42, p<0.001	t(13)=10.14, p<0.001
	50dB > background	t(16)=15.28, p<0.001	t(13)=10.81, p<0.001
Genotype t-test: sigmoid function	threshold	t(31)=2.83, p=0.008	t(25)=0.20, p=0.845
	midpoint	t(31)=0.91, p=0.370	t(25)=0.25, p=0.801
	maximum startle	t(31)=3.18, p=0.003	t(25)=2.47, p=0.021
	slope	t(31)=0.81, p=0.424	t(25)=0.67, p=0.510
	root mean squared error	t(31)=0.52, p=0.609	t(25)=0.23, p=0.822
Time-course for Three-Chamber Social Approach
Analysis	Effect	Statistics in Females	Statistics in Males
Juvenile: 2 (chamber) x 2 (genotype) ANOVA	genotype	F(1,26)=0.16, p=0.969	F(1,26)=0.19, p=0.664
	chamber	F(1,26)=21.08, p<0.001	F(1,26)=11.82, p=0.002
	genotype x chamber	F(1,26)=0.18, p=0.672	F(1,26)=0.29, p=0.597
Juvenile: paired-samples t-test mouse+ tube chamber vs. empty tube chamber	Pten+/+	t(13)=4.51, p=0.001	t(11)=2.26, p=0.045
	Pten+/-	t(13)=2.51, p=0.026	t(15)=2.76, p=0.014
P35: 2 (chamber) x 2 (genotype) ANOVA	genotype	F(1,31)=0.14, p=0.712	F(1,28)=0.33, p=0.569
	chamber	F(1,31)=18.32, p<0.001	F(1,28)=67.46, p<0.001
	genotype x chamber	F(1,31)=0.62, p=0.436	F(1,28)=0.09, p=0.767
P35: paired-samples t-test mouse+tube chamber vs. empty tube chamber	Pten+/+	t(19)=3.81, p=0.001	t(14)=7.01, p<0.001
	Pten+/-	t(12)=2.51, p=0.028	t(14)=4.98, p<0.001
P45: 2 (chamber) x 2 (genotype) ANOVA	genotype	F(1,23)=1.20, p=0.285	F(1,22)=0.43, p=0.519
	chamber	F(1,23)=8.64, p=0.007	F(1,22)=23.10, p<0.001
	genotype x chamber	F(1,23)=3.21, p=0.087	F(1,22)=1.83, p=0.190
	post hoc (Sidak): M vs. E	Pten+/+ p=0.002	n/a
		Pten+/- p=0.434	n/a
	post hoc (Sidak): Pten+/+ vs. Pten+/-	M p=0.070	n/a
		E p=0.142	n/a
P45: paired-samples t-test mouse+tube chamber vs. empty tube chamber	Pten+/+	t(12)=5.28, p<0.001	t(10)=3.66, p=0.004
	Pten+/-	t(11)=0.62, p=0.546	t(11)=4.88, p<0.001
Adult: 2 (chamber) x 2 (genotype) ANOVA	genotype	F(1,30)=1.93, p=0.175	F(1,22)=0.25, p=0.625
	chamber	F(1,30)=6.21, p=0.018	F(1,22)=21.84, p<0.001
	genotype x chamber	F(1,30)=0.42, p=0.521	F(1,22)=0.14, p=0.716
Adult: paired-samples t-test mouse+tube chamber vs. empty tube chamber	Pten+/+	t(17)=2.37, p=0.030	t(11)=3.22, p=0.008
	Pten+/-	t(13)=1.23, p=0.239	t(11)=3.46, p=0.005
4 (age) x 2 (genotype) ANOVA on preference index	genotype	F(1,110)=3.35, p=0.070	F(1,105)=0.36, p=0.553
	age	F(3,110)=2.16, p=0.097	F(3,105)=2.73, p=0.048
	genotype x age	F(3,110)=0.47, p=0.705	F(3,105)=0.36, p=0.783
4 (age) x 2 (genotype) ANOVA on distance traveled	genotype	F(1,110)=2.18, p=0.143	F(1,105)=0.11, p=0.736
	age	F(3,110)=11.41, p=0.002	F(3,105)=31.40, p<0.001
	genotype x age	F(3,110)=0.06, p=0.981	F(3,105)=2.16, p=0.098
	post hoc (Sidak): Pten+/+ vs. Pten+/-	n/a	juvenile p=0.080
		n/a	P35 p=0.229
		n/a	P45 p=0.382
		n/a	adult p=0.237
One-way (age) ANOVA on preference index: Pten+/+	Age	F(3,61)=1.57, p=0.207	F(3,48)=2.33, p=0.086
	post hoc (Sidak)	n/a	Juvenile vs. P35: p=0.183
		n/a	Juvenile vs. P45: p>0.999
		n/a	Juvenile vs. Adult: p>0.999
		n/a	P35 vs. P45: p=0.350
		n/a	P35 vs. Adult: p=0.204
		n/a	P45 vs. Adult: p>0.999
One-way (age) ANOVA on preference index: Pten+/-	Age	F(3,53)=1.33, p=0.275	F(3,53)=0.69, p=0.565
	post hoc (Sidak)	n/a	n/a
		n/a	n/a
		n/a	n/a
		n/a	n/a
		n/a	n/a
		n/a	n/a
One-way (age) ANOVA on distance traveled: Pten+/+	Age	F(3,61)=6.00, p=0.001	F(3,48)=9.38, p<0.001
	post hoc (Sidak)	Juvenile vs. P35: p=0.056	Juvenile vs. P35: p=0.442
		Juvenile vs. P45: p=0.002	Juvenile vs. P45: p=0.074
		Juvenile vs. Adult: p=0.005	Juvenile vs. Adult: p<0.001
		P35 vs. P45: p=0.552	P35 vs. P45: p=0.880
		P35 vs. Adult: p=0.909	P35 vs. Adult: p=0.003
		P45 vs. Adult: p=0.988	P45 vs. Adult: p=0.081
One-way (age) ANOVA on distance traveled: Pten+/-	Age	F(3,53)=5.10, p=0.004	F(3,53)=24.29, p<0.001
	post hoc (Sidak)	Juvenile vs. P35: p=0.169	Juvenile vs. P35: p=0.055
		Juvenile vs. P45: p=0.003	Juvenile vs. P45: p<0.001
		Juvenile vs. Adult: p=0.034	Juvenile vs. Adult: p<0.001
		P35 vs. P45: p=0.567	P35 vs. P45: p=0.056
		P35 vs. Adult: p=0.994	P35 vs. Adult: p<0.001
		P45 vs. Adult: p=0.887	P45 vs. Adult: p=0.070
Genotype t-test	juvenile PI	t(26)=0.41, p=0.687	t(26)=0.58, p=0.565
	P35 PI	t(31)=0.81, p=0.422	t(28)=0.27, p=0.787
	P45 PI	t(23)=1.83, p=0.080	t(21)=0.85, p=0.407
	adult PI	t(30)=0.57, p=0.577	t(22)=0.30, p=0.764
	juvenile distance	t(26)=0.61, p=0.545	t(26)=1.85, p=0.076
	P35 distance	t(31)=0.75, p=0.458	t(28)=1.11, p=0.279
	P45 distance	t(23)=0.81, p=0.428	t(21)=0.89, p=0.384
	adult distance	t(30)=0.79, p=0.436	t(22)=1.28, p=0.214
Significant results are in bold, trends are in italics.
